# Supplementary material for: Genome-wide methylation patterns from canine nanopore assemblies
Source: G3 (Bethesda). 2023 Sep 8;13(11):jkad203. doi: 10.1093/g3journal/jkad203 (PMC10627269; doi:10.1093/g3journal/jkad203)
Supplement: jkad203_Supplementary_Data [file jkad203_supplementary_data.zip]

Archive with 7 entries (7 files):
- Supplemental_Figure_Legend_G3-2023-404423.docx
- Supplemental_Figure_S1_G3-2023-404423.tif
- Supplemental_Table_S1_G3-2023-404423.xlsx
- Supplemental_Table_S2_G3-2023-404423.xlsx
- Supplemental_Table_S3_G3-2023-404423.xlsx
- Supplemental_Table_S4_G3-2023-404423.xlsx
- Supplemental_Table_S5_G3-2023-404423.xlsx
