# Supplementary material for: Genome-wide methylation patterns from canine nanopore assemblies
Source: G3 (Bethesda). 2023 Sep 8;13(11):jkad203. doi: 10.1093/g3journal/jkad203 (PMC10627269; doi:10.1093/g3journal/jkad203)
Supplement: jkad203_Supplementary_Data [file jkad203_supplementary_data.zip › Supplemental_Table_S1_G3-2023-404423.xlsx]

## Sheet: S1
Supplemental Table S1 - Included Long-Read Assemblies and Statistics
	Assembly	UU_Cfam_GSD_1.0_ROSY	mCanLor1.2	Basenji_breed-1.1	UNSW_CanFamBas_1.2	ASM1204501v1	ASM864105v3		Dog10K_Boxer_Tasha	UMICH_Zoey_3.1	ASM325472v2		BD	OD	CA611	Yella_v2
Assembly Information	Name	Mischka	mCanLor	Wags	China	Yella_v1	Nala		Tasha	Zoey	Sandy		BD	OD	CA611	Yella
	Breed	German Shepherd	Greenland Wolf	Basenji	Basenji	Labrador Retriever	German Shepherd		Boxer	Great Dane	Dingo		Bernese Mountain Dog	Bernese Mountain Dog	Cairn Terrier	Labrador Retriever
	Sex	F	M	M	F	M	F		F	F	F		F	M	M	M
	Asccesion ID	GCA_011100685.1	GCA_905319855.2	GCA_004886185.2	GCA_013276365.2	GCA_012045015.1	GCA_008641055.3		GCA_000002285.5	GCA_005444595.1	GCA_003254725.2		JARDRF000000000	JARDRE000000000	JARDRD000000000	DAOUOP000000000
	Assembly Date	2020-03-10	2021-03-26	2019-08-16	2020-06-11	2020-04-06	2020-04-14		2020-10-06	2019-05-30	2020-09-11
	Pubmed ID	33568770	34926833	33726677	33726677	33514656	32236524		34070911	33836575	35452284		-	-	-	-
	Sequencing Platform	PacBio Sequel	PacBio HiFi	PacBio Sequel	ONT PromethION	ONT GridION	PacBio Sequel	ONT PromethION	PacBio PacBio RS II	PacBio PacBio RS II	PacBio Sequel	ONT PromethION	ONT PromethION	ONT PromethION	ONT PromethION	ONT PromethION
NanoStat	Mean read length_fastq	7719	11317.1	8090.7	9064.7	6794.8	86393.8	11995	8496.8	9506.1	9464.7	8134.1	9912.7	14918.3	14875	6794.8
	Mean read quality_fastq	-	33.2	-	10.6	8.2	-	30	-	6	30	10.9	12.6	13.6	11.5	8.2
	Median read length_fastq	5628	10992	5066	5239	3527	6560	6137	6918	8710	7535	4073	6396	10127.5	8594	3527
	Median read quality_fastq	-	30.9	-	10.8	9	-	30	-	6.7	30	11	12.6	13.8	11.5	9
	Number of reads_fastq	34084767	7188959	16407741	9318054	7726029	12541441	4878974	8468235	23639954	15836372	6122440	4613709	1232008	3292127	7726029
	Read length N50_fastq	13734	13401	15594	16542	14838	15133	24079	12779	14100	15346	17105	17735	26966	29517	14838
	Total bases_fastq	263126571909	81358508574	132750549589	84465316059	52496597764	108354926563	58523255309	71953090360	224724240604	149886142023	49800413639	45734494890	18379481971	48970245278	52496597764
	>=Q5_fastq	-	7188959	-	9318054	6770319	-	4878974	-	16742771	15836372	6122440	4613709	1232008	3292127	6770319
	>=Q7_fastq	-	7188959	-	9317981	6003185	-	4878974	-	10686929	15836372	6122433	4613709	1232008	3292127	6003185
	>=Q10_fastq	-	7188959	-	6116896	1744829	-	4878974	-	5042	15836372	4147226	4256339	1148520	2856110	1744829
	>=Q12_fastq	-	7188959	-	2040985	430	-	4878974	-	52	15836372	1940959	2872844	926119	1191361	430
	>=Q15_fastq	-	7188959	-	2090	1	-	4878974	-	0	15836372	13997	462889	352951	16550	1
FastQC	Total Sequences	899164530	2680425958	308402606	767111208	883666763	393211485		1179648780	250616106	370636556		251243237	257020464	264691049	883666763
	Read Length	150	150	150	150	150	150		150	100	150		150	150	150	150
QUAST	# contigs (>= 5000 bp)	2801	248	3630	488	43645	709		1231	1640	228		552	1007	337	607
	# contigs (>= 10000 bp)	2801	248	3626	381	36557	702		944	1465	226		508	966	318	537
	# contigs (>= 25000 bp)	2582	245	3073	287	25721	689		591	1173	223		437	903	289	452
	# contigs (>= 50000 bp)	1302	240	2347	228	15932	604		377	1022	195		349	774	244	393
	Total length (>= 5000 bp)	2488213237	2447418109	2410291233	2344110811	2340024668	2401083423		2314268494	2336628594	2349841886		2340519787	2349042957	2343698390	2337766242
	Total length (>= 10000 bp)	2488213237	2447418109	2410256882	2343348481	2288893257	2401031194		2312196344	2335339283	2349828027		2340188824	2348739966	2343545735	2337264872
	Total length (>= 25000 bp)	2483531848	2447358619	2399990326	2341828110	2107949050	2400800891		2306399427	2330573382	2349771097		2339037261	2347657583	2343085254	2335788963
	Total length (>= 50000 bp)	2435441134	2447192676	2373900928	2339620528	1751796196	2397417675		2298953443	2325430373	2348704921		2335821902	2342897766	2341394204	2333670996
	# contigs	2801	248	3630	617	66038	715		1646	1726	229		558	1013	350	681
	Largest contig	56930620	81873012	18115692	73571895	714165	88659374		70346725	29030992	122846548		80390501	49424060	97179492	72536267
	Total length	2488213237	2447418109	2410291233	2344601291	2386432383	2401095733		2315094196	2336985146	2349845993		2340547741	2349066061	2343751347	2338034714
	GC (%)	41.5	41.49	41.36	41.21	41.3	41.32		41.26	41.16	41.24		41.2	41.21	41.19	41.17
	N50	14840767	34375412	3131423	37759230	91753	20914347		27487084	4722218	40716615		27420859	11505439	33579845	25750950
	N90	2757579	6529556	416557	11067925	22040	4939056		7447468	1255874	12714643		6391445	1839100	8554368	4364731
	auN	1.60886e+07	35140027	3.99735e+06	37854468	115000	2.43695e+07		2.75757e+07	6.47575e+06	4.5162e+07		3.13593e+07	1.38297e+07	3.67173e+07	2.75101e+07
	L50	57	25	217	23	7718	37		31	140	20		27	60	24	32
	L90	206	84	943	62	27417	117		92	496	56		95	240	74	104
	# N's per 100 kbp	0	0	0	0	0	0.01		0	0	0		0.01	0.01	0	0
MERQURY	QV	35.9479	59.036	34.994	38.5709	51.7288	39.017		35.7602	37.2444	38.4958		36.7851	29.9511	31.0803	30.876
	Kmer Completeness	96.845	96.4157	96.3939	97.5834	95.6542	95.1997		94.5577	96.6118	93.9779		97.1048	95.261	95.1975	93.8723
BUSCO	Complete	13824	13847	13571	13819	13570	13830		13657	13722	13829		13811	13795	13834	13812
	Complete and Single	13424	13486	13182	13475	13233	13474		13328	13382	13471		13487	13451	13455	13470
	Complete and Duplicated	400	361	389	344	337	356		329	340	358		324	344	379	342
	Fragmented	118	116	165	127	209	114		120	147	119		120	118	113	121
	Missing	560	539	766	556	723	558		725	633	554		571	589	555	569
	Complete from manual BLAST*	331	329	328	331	332	330		330	332	331		328	329	331	332
	Total Complete*	14155	14176	13899	14150	13902	14155		13987	14054	14155		14139	14124	14165	14144
* 440 BUSCO entires were missing in all assemblies, of which 381 mapped to gene symbols. These 381 BUSCO IDs were piped to BLAST, requiring 90% sequence identity. Mapped IDs were quantified and summed with 'Complete'.
