# Supplementary material for: Genome-wide methylation patterns from canine nanopore assemblies
Source: G3 (Bethesda). 2023 Sep 8;13(11):jkad203. doi: 10.1093/g3journal/jkad203 (PMC10627269; doi:10.1093/g3journal/jkad203)
Supplement: jkad203_Supplementary_Data [file jkad203_supplementary_data.zip › Supplemental_Table_S2_G3-2023-404423.xlsx]

## Sheet: S2
Supplemental Table S2 - ONT de novo Assembly Statistics by pipeline step
	BD		OD		CA611		Yella_v2
Software Step	# Contigs	N50	# Contigs	N50	# Contigs	N50	# Contigs	N50
Flye	10169	434664	3791	1710041	887	17131722	1739	25651098
Racon 1	10136	434298	1584	10570525	805	17133348	1605	25732093
Racon 2	10120	434266	1505	10568539	767	17131472	1554	25718160
Racon 3	10110	434346	1483	10568049	752	17132009	1516	25728304
Medaka	10110	435270	1483	10588687	753	17156142	1516	25728304
RagTag Correct	1764	26824211	2099	10449023	1111	16984924	1641	25728304
RagTag Scaffold	1160	63630612	986	64027509	707	51059303	1097	64226101
RagTag Scaffold*	1765	26824211	2101	10449023	1113	16984924	1663	25728304
TGS-GapCloser	1160	63630612	986	64024548	707	51059303	1097	64226101
TGS-GapCloser*	1631	28205991	1951	11384969	984	18280573	1594	25728304
NanoPolish	1160	63592836	986	63971843	707	51075010	1097	64286388
NanoPolish*	1662	27263204	1951	11375219	984	18286079	1594	25750950
Purge Haplotigs	165	64457116	151	64457828	121	64332348	222	64286388
Purge Haplotigs*	558	27420859	1013	11505439	350	33579845	681	25750950
*: Denotes scoring based on scaffolds. Assemblies are split by continues fragments of N's of length >= 10.
