# Supplementary material for: Genome-wide methylation patterns from canine nanopore assemblies
Source: G3 (Bethesda). 2023 Sep 8;13(11):jkad203. doi: 10.1093/g3journal/jkad203 (PMC10627269; doi:10.1093/g3journal/jkad203)
Supplement: jkad203_Supplementary_Data [file jkad203_supplementary_data.zip › Supplemental_Table_S3_G3-2023-404423.xlsx]

## Sheet: S3
Supplemental Table S3 - BUSCO Output of canine genome assemblies
BUSCO_ID	Symbol	N Complete1	N Missing2	N Duplicated	N Fragmented	BD	CA611	China	mCanLor	Mischka	Nala	OD	Sandy	Tasha	Wags	Yella_v1	Yella_v2	Zoey
10000at33554	SWAP70	13	0	0	0	Complete	Complete	Complete	Complete	Complete	Complete	Complete	Complete	Complete	Complete	Complete	Complete	Complete
10001at33554	HSF5	13	0	0	0	Complete	Complete	Complete	Complete	Complete	Complete	Complete	Complete	Complete	Complete	Complete	Complete	Complete
10002at33554	KCNC4	13	0	0	0	Complete	Complete	Complete	Complete	Complete	Complete	Complete	Complete	Complete	Complete	Complete	Complete	Complete
10003at33554	SLC22A6	13	0	0	0	Complete	Complete	Complete	Complete	Complete	Complete	Complete	Complete	Complete	Complete	Complete	Complete	Complete
10004at33554	PPP1R3F	12	1	0	0	Complete	Complete	Complete	Complete	Complete	Complete	Complete	Complete	Complete	Missing	Complete	Complete	Complete
10006at33554	PARS2	13	0	0	0	Complete	Complete	Complete	Complete	Complete	Complete	Complete	Complete	Complete	Complete	Complete	Complete	Complete
10007at33554	TXNRD2	13	0	0	0	Complete	Complete	Complete	Complete	Complete	Complete	Complete	Complete	Complete	Complete	Complete	Complete	Complete
10008at33554	TTI2	13	0	0	0	Complete	Complete	Complete	Complete	Complete	Complete	Complete	Complete	Complete	Complete	Complete	Complete	Complete
10012at33554	DENND2D	13	0	0	0	Complete	Complete	Complete	Complete	Complete	Complete	Complete	Complete	Complete	Complete	Complete	Complete	Complete
10013at33554	ACTR5	13	0	0	0	Complete	Complete	Complete	Complete	Complete	Complete	Complete	Complete	Complete	Complete	Complete	Complete	Complete
10015at33554	AMOTL2	13	0	0	0	Complete	Complete	Complete	Complete	Complete	Complete	Complete	Complete	Complete	Complete	Complete	Complete	Complete
10017at33554	PRPF19	13	0	0	0	Complete	Complete	Complete	Complete	Complete	Complete	Complete	Complete	Complete	Complete	Complete	Complete	Complete
1001at33554	TRIP11	13	0	0	0	Complete	Complete	Complete	Complete	Complete	Complete	Complete	Complete	Complete	Complete	Complete	Complete	Complete
10020at33554	SLC25A25	13	0	0	0	Complete	Complete	Complete	Complete	Complete	Complete	Complete	Complete	Complete	Complete	Complete	Complete	Complete
10021at33554	SYT10	13	0	0	0	Complete	Complete	Complete	Complete	Complete	Complete	Complete	Complete	Complete	Complete	Complete	Complete	Complete
10023at33554	TIGD2	12	1	0	0	Complete	Complete	Complete	Complete	Complete	Complete	Complete	Complete	Complete	Complete	Missing	Complete	Complete
10024at33554	PLXDC2	13	0	0	0	Complete	Complete	Complete	Complete	Complete	Complete	Complete	Complete	Complete	Complete	Complete	Complete	Complete
10027at33554	PAK1	13	0	0	0	Complete	Complete	Complete	Complete	Complete	Complete	Complete	Complete	Complete	Complete	Complete	Complete	Complete
10028at33554	GBA	13	0	0	0	Complete	Complete	Complete	Complete	Complete	Complete	Complete	Complete	Complete	Complete	Complete	Complete	Complete
10029at33554	BHLHB9	3	10	0	0	Missing	Missing	Missing	Complete	Missing	Missing	Missing	Missing	Missing	Complete	Complete	Missing	Missing
10031at33554	HNF1B	13	0	0	0	Complete	Complete	Complete	Complete	Complete	Complete	Complete	Complete	Complete	Complete	Complete	Complete	Complete
10032at33554	GPR107	13	0	0	0	Complete	Complete	Complete	Complete	Complete	Complete	Complete	Complete	Complete	Complete	Complete	Complete	Complete
10033at33554	IRF2BP1	13	0	0	0	Complete	Complete	Complete	Complete	Complete	Complete	Complete	Complete	Complete	Complete	Complete	Complete	Complete
10035at33554	XKR4	0	0	0	13	Fragmented	Fragmented	Fragmented	Fragmented	Fragmented	Fragmented	Fragmented	Fragmented	Fragmented	Fragmented	Fragmented	Fragmented	Fragmented
10036at33554	SCNN1D	13	0	0	0	Complete	Complete	Complete	Complete	Complete	Complete	Complete	Complete	Complete	Complete	Complete	Complete	Complete
10037at33554	FUBP1	13	0	0	0	Complete	Complete	Complete	Complete	Complete	Complete	Complete	Complete	Complete	Complete	Complete	Complete	Complete
10039at33554	FAM71E2	13	0	0	0	Complete	Complete	Complete	Complete	Complete	Complete	Complete	Complete	Complete	Complete	Complete	Complete	Complete
10040at33554	CHEK1	13	0	0	0	Complete	Complete	Complete	Complete	Complete	Complete	Complete	Complete	Complete	Complete	Complete	Complete	Complete
10042at33554	HARS2	0 (13)	13 (0)	0	0	Missing	Missing	Missing	Missing	Missing	Missing	Missing	Missing	Missing	Missing	Missing	Missing	Missing
10044at33554	MBOAT2	13	0	0	0	Complete	Complete	Complete	Complete	Complete	Complete	Complete	Complete	Complete	Complete	Complete	Complete	Complete
10045at33554	QRSL1	13	0	0	0	Complete	Complete	Complete	Complete	Complete	Complete	Complete	Complete	Complete	Complete	Complete	Complete	Complete
10046at33554	GAB3	8	3	0	2	Complete	Fragmented	Complete	Fragmented	Missing	Complete	Complete	Complete	Complete	Missing	Complete	Missing	Complete
10047at33554	PTH2R	13	0	0	0	Complete	Complete	Complete	Complete	Complete	Complete	Complete	Complete	Complete	Complete	Complete	Complete	Complete
10048at33554	EXD1	13	0	0	0	Complete	Complete	Complete	Complete	Complete	Complete	Complete	Complete	Complete	Complete	Complete	Complete	Complete
10051at33554	CABYR	13	0	0	0	Complete	Complete	Complete	Complete	Complete	Complete	Complete	Complete	Complete	Complete	Complete	Complete	Complete
10053at33554	KANSL2	13	0	0	0	Complete	Complete	Complete	Complete	Complete	Complete	Complete	Complete	Complete	Complete	Complete	Complete	Complete
10054at33554	HCK	13	0	0	0	Complete	Complete	Complete	Complete	Complete	Complete	Complete	Complete	Complete	Complete	Complete	Complete	Complete
10055at33554	LRRTM4	13	0	0	0	Complete	Complete	Complete	Complete	Complete	Complete	Complete	Complete	Complete	Complete	Complete	Complete	Complete
10057at33554	PHF1	13	0	0	0	Complete	Complete	Complete	Complete	Complete	Complete	Complete	Complete	Complete	Complete	Complete	Complete	Complete
10059at33554	TOMM70	13	0	0	0	Complete	Complete	Complete	Complete	Complete	Complete	Complete	Complete	Complete	Complete	Complete	Complete	Complete
10060at33554	LINGO4	11	2	0	0	Complete	Complete	Complete	Complete	Missing	Complete	Complete	Complete	Complete	Complete	Missing	Complete	Complete
10063at33554	PIP5K1C	13	0	0	0	Complete	Complete	Complete	Complete	Complete	Complete	Complete	Complete	Complete	Complete	Complete	Complete	Complete
10065at33554	LRRC43	13	0	0	0	Complete	Complete	Complete	Complete	Complete	Complete	Complete	Complete	Complete	Complete	Complete	Complete	Complete
10066at33554	MICALL2	13	0	0	0	Complete	Complete	Complete	Complete	Complete	Complete	Complete	Complete	Complete	Complete	Complete	Complete	Complete
10068at33554	SRPX2	12	1	0	0	Complete	Complete	Complete	Complete	Complete	Complete	Complete	Complete	Missing	Complete	Complete	Complete	Complete
1006at33554	TMEM131	13	0	0	0	Complete	Complete	Complete	Complete	Complete	Complete	Complete	Complete	Complete	Complete	Complete	Complete	Complete
10070at33554	NR5A2	13	0	0	0	Complete	Complete	Complete	Complete	Complete	Complete	Complete	Complete	Complete	Complete	Complete	Complete	Complete
10072at33554	RBCK1	13	0	0	0	Complete	Complete	Complete	Complete	Complete	Complete	Complete	Complete	Complete	Complete	Complete	Complete	Complete
10073at33554	TRIM27	13	0	0	0	Complete	Complete	Complete	Complete	Complete	Complete	Complete	Complete	Complete	Complete	Complete	Complete	Complete
10074at33554	PPM1H	13	0	0	0	Complete	Complete	Complete	Complete	Complete	Complete	Complete	Complete	Complete	Complete	Complete	Complete	Complete
10075at33554	APEX2	13	0	0	0	Complete	Complete	Complete	Complete	Complete	Complete	Complete	Complete	Complete	Complete	Complete	Complete	Complete
10076at33554	ATL3	13	0	0	0	Complete	Complete	Complete	Complete	Complete	Complete	Complete	Complete	Complete	Complete	Complete	Complete	Complete
1007at33554	LAMB4	13	0	0	0	Complete	Complete	Complete	Complete	Complete	Complete	Complete	Complete	Complete	Complete	Complete	Complete	Complete
10081at33554	GMEB1	13	0	0	0	Complete	Complete	Complete	Complete	Complete	Complete	Complete	Complete	Complete	Complete	Complete	Complete	Complete
10084at33554	FBXL17	12	0	0	1	Complete	Complete	Complete	Complete	Complete	Complete	Complete	Complete	Complete	Complete	Fragmented	Complete	Complete
10085at33554	PRKN	0	0	0	13	Fragmented	Fragmented	Fragmented	Fragmented	Fragmented	Fragmented	Fragmented	Fragmented	Fragmented	Fragmented	Fragmented	Fragmented	Fragmented
10086at33554	WDSUB1	0 (13)	13 (0)	0	0	Missing	Missing	Missing	Missing	Missing	Missing	Missing	Missing	Missing	Missing	Missing	Missing	Missing
10088at33554	CNDP1	13	0	0	0	Complete	Complete	Complete	Complete	Complete	Complete	Complete	Complete	Complete	Complete	Complete	Complete	Complete
10090at33554	FLAD1	13	0	0	0	Complete	Complete	Complete	Complete	Complete	Complete	Complete	Complete	Complete	Complete	Complete	Complete	Complete
10091at33554	ALDH9A1	13	0	0	0	Complete	Complete	Complete	Complete	Complete	Complete	Complete	Complete	Complete	Complete	Complete	Complete	Complete
10092at33554	PPP5C	13	0	0	0	Complete	Complete	Complete	Complete	Complete	Complete	Complete	Complete	Complete	Complete	Complete	Complete	Complete
10093at33554	SPAG6	0 (13)	13 (0)	0	0	Missing	Missing	Missing	Missing	Missing	Missing	Missing	Missing	Missing	Missing	Missing	Missing	Missing
10094at33554	DNPEP	13	0	0	0	Complete	Complete	Complete	Complete	Complete	Complete	Complete	Complete	Complete	Complete	Complete	Complete	Complete
10099at33554	HECA	13	0	0	0	Complete	Complete	Complete	Complete	Complete	Complete	Complete	Complete	Complete	Complete	Complete	Complete	Complete
1009at33554	CUL7	13	0	0	0	Complete	Complete	Complete	Complete	Complete	Complete	Complete	Complete	Complete	Complete	Complete	Complete	Complete
100at33554	APOB	13	0	0	0	Complete	Complete	Complete	Complete	Complete	Complete	Complete	Complete	Complete	Complete	Complete	Complete	Complete
10100at33554	CTU2	13	0	0	0	Complete	Complete	Complete	Complete	Complete	Complete	Complete	Complete	Complete	Complete	Complete	Complete	Complete
10104at33554	SSH3	13	0	0	0	Complete	Complete	Complete	Complete	Complete	Complete	Complete	Complete	Complete	Complete	Complete	Complete	Complete
10105at33554	AMER2	12	1	0	0	Complete	Complete	Complete	Complete	Complete	Complete	Complete	Complete	Complete	Complete	Missing	Complete	Complete
10106at33554	IL17RE	13	0	0	0	Complete	Complete	Complete	Complete	Complete	Complete	Complete	Complete	Complete	Complete	Complete	Complete	Complete
10108at33554	CNOT3	13	0	0	0	Complete	Complete	Complete	Complete	Complete	Complete	Complete	Complete	Complete	Complete	Complete	Complete	Complete
10110at33554	CORO2B	13	0	0	0	Complete	Complete	Complete	Complete	Complete	Complete	Complete	Complete	Complete	Complete	Complete	Complete	Complete
10111at33554	NAMPT	13	0	0	0	Complete	Complete	Complete	Complete	Complete	Complete	Complete	Complete	Complete	Complete	Complete	Complete	Complete
10112at33554	PPARG	13	0	0	0	Complete	Complete	Complete	Complete	Complete	Complete	Complete	Complete	Complete	Complete	Complete	Complete	Complete
10117at33554	PPP2R2B	0 (13)	13 (0)	0	0	Missing	Missing	Missing	Missing	Missing	Missing	Missing	Missing	Missing	Missing	Missing	Missing	Missing
10118at33554	VNN1	9	0	4	0	Complete	Duplicated	Complete	Duplicated	Duplicated	Duplicated	Complete	Complete	Complete	Complete	Complete	Complete	Complete
10119at33554	CYP4V2	13	0	0	0	Complete	Complete	Complete	Complete	Complete	Complete	Complete	Complete	Complete	Complete	Complete	Complete	Complete
10121at33554	CLIP3	13	0	0	0	Complete	Complete	Complete	Complete	Complete	Complete	Complete	Complete	Complete	Complete	Complete	Complete	Complete
10123at33554	CHEK2	13	0	0	0	Complete	Complete	Complete	Complete	Complete	Complete	Complete	Complete	Complete	Complete	Complete	Complete	Complete
10125at33554	ETS1	1	0	12	0	Duplicated	Duplicated	Duplicated	Duplicated	Duplicated	Duplicated	Duplicated	Complete	Duplicated	Duplicated	Duplicated	Duplicated	Duplicated
10126at33554	WDR37	12	0	0	1	Complete	Complete	Complete	Fragmented	Complete	Complete	Complete	Complete	Complete	Complete	Complete	Complete	Complete
1012at33554	FRMPD3	12	1	0	0	Complete	Complete	Complete	Complete	Complete	Complete	Missing	Complete	Complete	Complete	Complete	Complete	Complete
10130at33554	NPR3	13	0	0	0	Complete	Complete	Complete	Complete	Complete	Complete	Complete	Complete	Complete	Complete	Complete	Complete	Complete
10132at33554	SHC1	13	0	0	0	Complete	Complete	Complete	Complete	Complete	Complete	Complete	Complete	Complete	Complete	Complete	Complete	Complete
10135at33554	TAF3	13	0	0	0	Complete	Complete	Complete	Complete	Complete	Complete	Complete	Complete	Complete	Complete	Complete	Complete	Complete
10138at33554	ANGPT1	13	0	0	0	Complete	Complete	Complete	Complete	Complete	Complete	Complete	Complete	Complete	Complete	Complete	Complete	Complete
1013at33554	TTC6	13	0	0	0	Complete	Complete	Complete	Complete	Complete	Complete	Complete	Complete	Complete	Complete	Complete	Complete	Complete
10140at33554	DNTT	13	0	0	0	Complete	Complete	Complete	Complete	Complete	Complete	Complete	Complete	Complete	Complete	Complete	Complete	Complete
10141at33554	RIOK3	13	0	0	0	Complete	Complete	Complete	Complete	Complete	Complete	Complete	Complete	Complete	Complete	Complete	Complete	Complete
10142at33554	MMP28	13	0	0	0	Complete	Complete	Complete	Complete	Complete	Complete	Complete	Complete	Complete	Complete	Complete	Complete	Complete
10143at33554	YARS	13	0	0	0	Complete	Complete	Complete	Complete	Complete	Complete	Complete	Complete	Complete	Complete	Complete	Complete	Complete
10144at33554	DNAAF3	13	0	0	0	Complete	Complete	Complete	Complete	Complete	Complete	Complete	Complete	Complete	Complete	Complete	Complete	Complete
10146at33554	GATAD2A	13	0	0	0	Complete	Complete	Complete	Complete	Complete	Complete	Complete	Complete	Complete	Complete	Complete	Complete	Complete
10147at33554	DDN	13	0	0	0	Complete	Complete	Complete	Complete	Complete	Complete	Complete	Complete	Complete	Complete	Complete	Complete	Complete
10148at33554	TRAF4	13	0	0	0	Complete	Complete	Complete	Complete	Complete	Complete	Complete	Complete	Complete	Complete	Complete	Complete	Complete
10149at33554	PDIA5	13	0	0	0	Complete	Complete	Complete	Complete	Complete	Complete	Complete	Complete	Complete	Complete	Complete	Complete	Complete
10150at33554	TTC8	13	0	0	0	Complete	Complete	Complete	Complete	Complete	Complete	Complete	Complete	Complete	Complete	Complete	Complete	Complete
10151at33554	LRRC1	0 (13)	13 (0)	0	0	Missing	Missing	Missing	Missing	Missing	Missing	Missing	Missing	Missing	Missing	Missing	Missing	Missing
10155at33554	PDILT	13	0	0	0	Complete	Complete	Complete	Complete	Complete	Complete	Complete	Complete	Complete	Complete	Complete	Complete	Complete
10156at33554	NOP9	13	0	0	0	Complete	Complete	Complete	Complete	Complete	Complete	Complete	Complete	Complete	Complete	Complete	Complete	Complete
10159at33554	TXNRD1	0 (13)	13 (0)	0	0	Missing	Missing	Missing	Missing	Missing	Missing	Missing	Missing	Missing	Missing	Missing	Missing	Missing
1015at33554	CDC42BPB	13	0	0	0	Complete	Complete	Complete	Complete	Complete	Complete	Complete	Complete	Complete	Complete	Complete	Complete	Complete
10160at33554	SGSH	13	0	0	0	Complete	Complete	Complete	Complete	Complete	Complete	Complete	Complete	Complete	Complete	Complete	Complete	Complete
10163at33554	CYP2U1	12	0	0	1	Complete	Complete	Complete	Complete	Complete	Complete	Complete	Complete	Complete	Complete	Fragmented	Complete	Complete
10164at33554	SHC3	13	0	0	0	Complete	Complete	Complete	Complete	Complete	Complete	Complete	Complete	Complete	Complete	Complete	Complete	Complete
10165at33554	SLC1A2	13	0	0	0	Complete	Complete	Complete	Complete	Complete	Complete	Complete	Complete	Complete	Complete	Complete	Complete	Complete
10168at33554	LCA5L	13	0	0	0	Complete	Complete	Complete	Complete	Complete	Complete	Complete	Complete	Complete	Complete	Complete	Complete	Complete
10169at33554	BRD2	13	0	0	0	Complete	Complete	Complete	Complete	Complete	Complete	Complete	Complete	Complete	Complete	Complete	Complete	Complete
1016at33554	UGGT1	13	0	0	0	Complete	Complete	Complete	Complete	Complete	Complete	Complete	Complete	Complete	Complete	Complete	Complete	Complete
10170at33554	ERO1A	13	0	0	0	Complete	Complete	Complete	Complete	Complete	Complete	Complete	Complete	Complete	Complete	Complete	Complete	Complete
10173at33554	ACCS	12	1	0	0	Complete	Complete	Complete	Complete	Complete	Complete	Complete	Complete	Complete	Complete	Complete	Complete	Missing
10175at33554	STK33	13	0	0	0	Complete	Complete	Complete	Complete	Complete	Complete	Complete	Complete	Complete	Complete	Complete	Complete	Complete
10176at33554	SLC38A4	13	0	0	0	Complete	Complete	Complete	Complete	Complete	Complete	Complete	Complete	Complete	Complete	Complete	Complete	Complete
10178at33554	PINK1	13	0	0	0	Complete	Complete	Complete	Complete	Complete	Complete	Complete	Complete	Complete	Complete	Complete	Complete	Complete
10180at33554	RGL3	13	0	0	0	Complete	Complete	Complete	Complete	Complete	Complete	Complete	Complete	Complete	Complete	Complete	Complete	Complete
10181at33554	WHAMM	13	0	0	0	Complete	Complete	Complete	Complete	Complete	Complete	Complete	Complete	Complete	Complete	Complete	Complete	Complete
10182at33554	FGB	13	0	0	0	Complete	Complete	Complete	Complete	Complete	Complete	Complete	Complete	Complete	Complete	Complete	Complete	Complete
10183at33554	MGAT4C	13	0	0	0	Complete	Complete	Complete	Complete	Complete	Complete	Complete	Complete	Complete	Complete	Complete	Complete	Complete
10184at33554	ANKH	13	0	0	0	Complete	Complete	Complete	Complete	Complete	Complete	Complete	Complete	Complete	Complete	Complete	Complete	Complete
10185at33554	HSPBAP1	13	0	0	0	Complete	Complete	Complete	Complete	Complete	Complete	Complete	Complete	Complete	Complete	Complete	Complete	Complete
10186at33554	HHATL	0 (13)	13 (0)	0	0	Missing	Missing	Missing	Missing	Missing	Missing	Missing	Missing	Missing	Missing	Missing	Missing	Missing
10188at33554	AMIGO2	13	0	0	0	Complete	Complete	Complete	Complete	Complete	Complete	Complete	Complete	Complete	Complete	Complete	Complete	Complete
1018at33554	AK9	13	0	0	0	Complete	Complete	Complete	Complete	Complete	Complete	Complete	Complete	Complete	Complete	Complete	Complete	Complete
10190at33554	FLVCR2	13	0	0	0	Complete	Complete	Complete	Complete	Complete	Complete	Complete	Complete	Complete	Complete	Complete	Complete	Complete
10192at33554	CES2	0 (13)	13 (0)	0	0	Missing	Missing	Missing	Missing	Missing	Missing	Missing	Missing	Missing	Missing	Missing	Missing	Missing
10194at33554	FAAH	13	0	0	0	Complete	Complete	Complete	Complete	Complete	Complete	Complete	Complete	Complete	Complete	Complete	Complete	Complete
10197at33554	GPAA1	13	0	0	0	Complete	Complete	Complete	Complete	Complete	Complete	Complete	Complete	Complete	Complete	Complete	Complete	Complete
10199at33554	VPS9D1	13	0	0	0	Complete	Complete	Complete	Complete	Complete	Complete	Complete	Complete	Complete	Complete	Complete	Complete	Complete
1019at33554	TTC37	13	0	0	0	Complete	Complete	Complete	Complete	Complete	Complete	Complete	Complete	Complete	Complete	Complete	Complete	Complete
101at33554	STARD9	13	0	0	0	Complete	Complete	Complete	Complete	Complete	Complete	Complete	Complete	Complete	Complete	Complete	Complete	Complete
10200at33554	SHMT1	13	0	0	0	Complete	Complete	Complete	Complete	Complete	Complete	Complete	Complete	Complete	Complete	Complete	Complete	Complete
10204at33554	UCKL1	13	0	0	0	Complete	Complete	Complete	Complete	Complete	Complete	Complete	Complete	Complete	Complete	Complete	Complete	Complete
10205at33554	CPN2	13	0	0	0	Complete	Complete	Complete	Complete	Complete	Complete	Complete	Complete	Complete	Complete	Complete	Complete	Complete
1020at33554	CFAP43	13	0	0	0	Complete	Complete	Complete	Complete	Complete	Complete	Complete	Complete	Complete	Complete	Complete	Complete	Complete
10210at33554	ETV1	13	0	0	0	Complete	Complete	Complete	Complete	Complete	Complete	Complete	Complete	Complete	Complete	Complete	Complete	Complete
10211at33554	ERLEC1	13	0	0	0	Complete	Complete	Complete	Complete	Complete	Complete	Complete	Complete	Complete	Complete	Complete	Complete	Complete
10212at33554	GBA3	13	0	0	0	Complete	Complete	Complete	Complete	Complete	Complete	Complete	Complete	Complete	Complete	Complete	Complete	Complete
10214at33554	ADRA1B	13	0	0	0	Complete	Complete	Complete	Complete	Complete	Complete	Complete	Complete	Complete	Complete	Complete	Complete	Complete
10216at33554	PIGS	13	0	0	0	Complete	Complete	Complete	Complete	Complete	Complete	Complete	Complete	Complete	Complete	Complete	Complete	Complete
10217at33554	LRRC31	12	1	0	0	Complete	Complete	Complete	Complete	Complete	Complete	Complete	Complete	Missing	Complete	Complete	Complete	Complete
10219at33554	PAK4	13	0	0	0	Complete	Complete	Complete	Complete	Complete	Complete	Complete	Complete	Complete	Complete	Complete	Complete	Complete
10222at33554	TNIP1	13	0	0	0	Complete	Complete	Complete	Complete	Complete	Complete	Complete	Complete	Complete	Complete	Complete	Complete	Complete
10223at33554	WAC	9	1	2	1	Complete	Complete	Complete	Duplicated	Duplicated	Complete	Complete	Complete	Complete	Complete	Missing	Complete	Fragmented
10224at33554	ANKLE1	13	0	0	0	Complete	Complete	Complete	Complete	Complete	Complete	Complete	Complete	Complete	Complete	Complete	Complete	Complete
10226at33554	TRMT11	13	0	0	0	Complete	Complete	Complete	Complete	Complete	Complete	Complete	Complete	Complete	Complete	Complete	Complete	Complete
10227at33554	PNLIPRP1	13	0	0	0	Complete	Complete	Complete	Complete	Complete	Complete	Complete	Complete	Complete	Complete	Complete	Complete	Complete
10229at33554	TNRC6B	13	0	0	0	Complete	Complete	Complete	Complete	Complete	Complete	Complete	Complete	Complete	Complete	Complete	Complete	Complete
10231at33554	PYROXD1	13	0	0	0	Complete	Complete	Complete	Complete	Complete	Complete	Complete	Complete	Complete	Complete	Complete	Complete	Complete
10237at33554	ACCSL	0 (0)	13 (13)	0	0	Missing	Missing	Missing	Missing	Missing	Missing	Missing	Missing	Missing	Missing	Missing	Missing	Missing
10239at33554	IRF4	13	0	0	0	Complete	Complete	Complete	Complete	Complete	Complete	Complete	Complete	Complete	Complete	Complete	Complete	Complete
10241at33554	BAIAP2L1	13	0	0	0	Complete	Complete	Complete	Complete	Complete	Complete	Complete	Complete	Complete	Complete	Complete	Complete	Complete
10243at33554	SLC16A14	12	1	0	0	Complete	Complete	Complete	Complete	Complete	Complete	Complete	Complete	Complete	Complete	Missing	Complete	Complete
10244at33554	ACVR2A	13	0	0	0	Complete	Complete	Complete	Complete	Complete	Complete	Complete	Complete	Complete	Complete	Complete	Complete	Complete
10245at33554	SARS	13	0	0	0	Complete	Complete	Complete	Complete	Complete	Complete	Complete	Complete	Complete	Complete	Complete	Complete	Complete
10246at33554	MFSD4A	13	0	0	0	Complete	Complete	Complete	Complete	Complete	Complete	Complete	Complete	Complete	Complete	Complete	Complete	Complete
10247at33554	SLC35F5	13	0	0	0	Complete	Complete	Complete	Complete	Complete	Complete	Complete	Complete	Complete	Complete	Complete	Complete	Complete
10248at33554	FSD1L	13	0	0	0	Complete	Complete	Complete	Complete	Complete	Complete	Complete	Complete	Complete	Complete	Complete	Complete	Complete
10249at33554	LOC480059	13	0	0	0	Complete	Complete	Complete	Complete	Complete	Complete	Complete	Complete	Complete	Complete	Complete	Complete	Complete
1024at33554	FRMPD4	13	0	0	0	Complete	Complete	Complete	Complete	Complete	Complete	Complete	Complete	Complete	Complete	Complete	Complete	Complete
10251at33554	RGS14	13	0	0	0	Complete	Complete	Complete	Complete	Complete	Complete	Complete	Complete	Complete	Complete	Complete	Complete	Complete
10253at33554	HMMR	13	0	0	0	Complete	Complete	Complete	Complete	Complete	Complete	Complete	Complete	Complete	Complete	Complete	Complete	Complete
10254at33554	CORO1C	13	0	0	0	Complete	Complete	Complete	Complete	Complete	Complete	Complete	Complete	Complete	Complete	Complete	Complete	Complete
10255at33554	HYLS1	13	0	0	0	Complete	Complete	Complete	Complete	Complete	Complete	Complete	Complete	Complete	Complete	Complete	Complete	Complete
10257at33554	SLC16A12	13	0	0	0	Complete	Complete	Complete	Complete	Complete	Complete	Complete	Complete	Complete	Complete	Complete	Complete	Complete
10262at33554	C8H14orf39	13	0	0	0	Complete	Complete	Complete	Complete	Complete	Complete	Complete	Complete	Complete	Complete	Complete	Complete	Complete
10263at33554	SYBU	13	0	0	0	Complete	Complete	Complete	Complete	Complete	Complete	Complete	Complete	Complete	Complete	Complete	Complete	Complete
10265at33554	FAM161A	13	0	0	0	Complete	Complete	Complete	Complete	Complete	Complete	Complete	Complete	Complete	Complete	Complete	Complete	Complete
10266at33554	MMP12	13	0	0	0	Complete	Complete	Complete	Complete	Complete	Complete	Complete	Complete	Complete	Complete	Complete	Complete	Complete
10267at33554	NLE1	0	0	0	13	Fragmented	Fragmented	Fragmented	Fragmented	Fragmented	Fragmented	Fragmented	Fragmented	Fragmented	Fragmented	Fragmented	Fragmented	Fragmented
10268at33554	GABRR2	13	0	0	0	Complete	Complete	Complete	Complete	Complete	Complete	Complete	Complete	Complete	Complete	Complete	Complete	Complete
10269at33554	LOC491028	13	0	0	0	Complete	Complete	Complete	Complete	Complete	Complete	Complete	Complete	Complete	Complete	Complete	Complete	Complete
10271at33554	DARS	13	0	0	0	Complete	Complete	Complete	Complete	Complete	Complete	Complete	Complete	Complete	Complete	Complete	Complete	Complete
10272at33554	CHRNG	13	0	0	0	Complete	Complete	Complete	Complete	Complete	Complete	Complete	Complete	Complete	Complete	Complete	Complete	Complete
10274at33554	KPNA7	13	0	0	0	Complete	Complete	Complete	Complete	Complete	Complete	Complete	Complete	Complete	Complete	Complete	Complete	Complete
10275at33554	CYP4F22	13	0	0	0	Complete	Complete	Complete	Complete	Complete	Complete	Complete	Complete	Complete	Complete	Complete	Complete	Complete
10276at33554	SNTB1	13	0	0	0	Complete	Complete	Complete	Complete	Complete	Complete	Complete	Complete	Complete	Complete	Complete	Complete	Complete
10279at33554	MEPE	12	1	0	0	Complete	Complete	Complete	Complete	Complete	Complete	Complete	Complete	Missing	Complete	Complete	Complete	Complete
10280at33554	EYA3	13	0	0	0	Complete	Complete	Complete	Complete	Complete	Complete	Complete	Complete	Complete	Complete	Complete	Complete	Complete
10282at33554	CRTC3	13	0	0	0	Complete	Complete	Complete	Complete	Complete	Complete	Complete	Complete	Complete	Complete	Complete	Complete	Complete
10283at33554	EEFSEC	13	0	0	0	Complete	Complete	Complete	Complete	Complete	Complete	Complete	Complete	Complete	Complete	Complete	Complete	Complete
10286at33554	LDHD	13	0	0	0	Complete	Complete	Complete	Complete	Complete	Complete	Complete	Complete	Complete	Complete	Complete	Complete	Complete
10287at33554	GP2	13	0	0	0	Complete	Complete	Complete	Complete	Complete	Complete	Complete	Complete	Complete	Complete	Complete	Complete	Complete
10288at33554	CDC25A	13	0	0	0	Complete	Complete	Complete	Complete	Complete	Complete	Complete	Complete	Complete	Complete	Complete	Complete	Complete
10291at33554	PDZK1	13	0	0	0	Complete	Complete	Complete	Complete	Complete	Complete	Complete	Complete	Complete	Complete	Complete	Complete	Complete
10292at33554	SLC22A13	13	0	0	0	Complete	Complete	Complete	Complete	Complete	Complete	Complete	Complete	Complete	Complete	Complete	Complete	Complete
10294at33554	CARS2	13	0	0	0	Complete	Complete	Complete	Complete	Complete	Complete	Complete	Complete	Complete	Complete	Complete	Complete	Complete
10296at33554	PROX2	13	0	0	0	Complete	Complete	Complete	Complete	Complete	Complete	Complete	Complete	Complete	Complete	Complete	Complete	Complete
10298at33554	TRAF3IP1	13	0	0	0	Complete	Complete	Complete	Complete	Complete	Complete	Complete	Complete	Complete	Complete	Complete	Complete	Complete
1029at33554	ZFC3H1	13	0	0	0	Complete	Complete	Complete	Complete	Complete	Complete	Complete	Complete	Complete	Complete	Complete	Complete	Complete
102at33554	VPS13B	13	0	0	0	Complete	Complete	Complete	Complete	Complete	Complete	Complete	Complete	Complete	Complete	Complete	Complete	Complete
10301at33554	NR1H4	13	0	0	0	Complete	Complete	Complete	Complete	Complete	Complete	Complete	Complete	Complete	Complete	Complete	Complete	Complete
10302at33554	SPATA6	13	0	0	0	Complete	Complete	Complete	Complete	Complete	Complete	Complete	Complete	Complete	Complete	Complete	Complete	Complete
10303at33554	CRISPLD2	13	0	0	0	Complete	Complete	Complete	Complete	Complete	Complete	Complete	Complete	Complete	Complete	Complete	Complete	Complete
10304at33554	DUS1L	13	0	0	0	Complete	Complete	Complete	Complete	Complete	Complete	Complete	Complete	Complete	Complete	Complete	Complete	Complete
10308at33554	RORA	12	1	0	0	Complete	Complete	Complete	Complete	Complete	Complete	Complete	Complete	Missing	Complete	Complete	Complete	Complete
1030at33554	TMEM131L	13	0	0	0	Complete	Complete	Complete	Complete	Complete	Complete	Complete	Complete	Complete	Complete	Complete	Complete	Complete
10311at33554	SPPL2B	12	1	0	0	Complete	Complete	Complete	Missing	Complete	Complete	Complete	Complete	Complete	Complete	Complete	Complete	Complete
10313at33554	RFX5	13	0	0	0	Complete	Complete	Complete	Complete	Complete	Complete	Complete	Complete	Complete	Complete	Complete	Complete	Complete
10314at33554	MEN1	8	5	0	0	Complete	Missing	Missing	Complete	Complete	Complete	Complete	Missing	Complete	Missing	Missing	Complete	Complete
10315at33554	NARS2	13	0	0	0	Complete	Complete	Complete	Complete	Complete	Complete	Complete	Complete	Complete	Complete	Complete	Complete	Complete
10316at33554	C11H9orf72	13	0	0	0	Complete	Complete	Complete	Complete	Complete	Complete	Complete	Complete	Complete	Complete	Complete	Complete	Complete
10317at33554	BTNL2	13	0	0	0	Complete	Complete	Complete	Complete	Complete	Complete	Complete	Complete	Complete	Complete	Complete	Complete	Complete
10318at33554	DYNC1LI2	13	0	0	0	Complete	Complete	Complete	Complete	Complete	Complete	Complete	Complete	Complete	Complete	Complete	Complete	Complete
10319at33554	ACVR1C	13	0	0	0	Complete	Complete	Complete	Complete	Complete	Complete	Complete	Complete	Complete	Complete	Complete	Complete	Complete
1031at33554	ATAD5	13	0	0	0	Complete	Complete	Complete	Complete	Complete	Complete	Complete	Complete	Complete	Complete	Complete	Complete	Complete
10320at33554	GDAP2	13	0	0	0	Complete	Complete	Complete	Complete	Complete	Complete	Complete	Complete	Complete	Complete	Complete	Complete	Complete
10326at33554	ALDH1B1	13	0	0	0	Complete	Complete	Complete	Complete	Complete	Complete	Complete	Complete	Complete	Complete	Complete	Complete	Complete
10329at33554	RAD21L1	13	0	0	0	Complete	Complete	Complete	Complete	Complete	Complete	Complete	Complete	Complete	Complete	Complete	Complete	Complete
1032at33554	KIF26B	13	0	0	0	Complete	Complete	Complete	Complete	Complete	Complete	Complete	Complete	Complete	Complete	Complete	Complete	Complete
10330at33554	ANKDD1B	0 (0)	13 (13)	0	0	Missing	Missing	Missing	Missing	Missing	Missing	Missing	Missing	Missing	Missing	Missing	Missing	Missing
10334at33554	ELF2	13	0	0	0	Complete	Complete	Complete	Complete	Complete	Complete	Complete	Complete	Complete	Complete	Complete	Complete	Complete
10336at33554	KNG1	13	0	0	0	Complete	Complete	Complete	Complete	Complete	Complete	Complete	Complete	Complete	Complete	Complete	Complete	Complete
10337at33554	PDIA3	13	0	0	0	Complete	Complete	Complete	Complete	Complete	Complete	Complete	Complete	Complete	Complete	Complete	Complete	Complete
10338at33554	PMPCB	13	0	0	0	Complete	Complete	Complete	Complete	Complete	Complete	Complete	Complete	Complete	Complete	Complete	Complete	Complete
1033at33554	CEP152	13	0	0	0	Complete	Complete	Complete	Complete	Complete	Complete	Complete	Complete	Complete	Complete	Complete	Complete	Complete
10343at33554	GRB7	13	0	0	0	Complete	Complete	Complete	Complete	Complete	Complete	Complete	Complete	Complete	Complete	Complete	Complete	Complete
10344at33554	MSN	12	1	0	0	Complete	Complete	Complete	Complete	Complete	Complete	Complete	Complete	Complete	Complete	Missing	Complete	Complete
10349at33554	CPVL	13	0	0	0	Complete	Complete	Complete	Complete	Complete	Complete	Complete	Complete	Complete	Complete	Complete	Complete	Complete
10351at33554	FARSA	13	0	0	0	Complete	Complete	Complete	Complete	Complete	Complete	Complete	Complete	Complete	Complete	Complete	Complete	Complete
10355at33554	AP5M1	13	0	0	0	Complete	Complete	Complete	Complete	Complete	Complete	Complete	Complete	Complete	Complete	Complete	Complete	Complete
10357at33554	PAK2	13	0	0	0	Complete	Complete	Complete	Complete	Complete	Complete	Complete	Complete	Complete	Complete	Complete	Complete	Complete
10358at33554	GK5	13	0	0	0	Complete	Complete	Complete	Complete	Complete	Complete	Complete	Complete	Complete	Complete	Complete	Complete	Complete
10359at33554	STK39	13	0	0	0	Complete	Complete	Complete	Complete	Complete	Complete	Complete	Complete	Complete	Complete	Complete	Complete	Complete
1035at33554	BAZ2B	13	0	0	0	Complete	Complete	Complete	Complete	Complete	Complete	Complete	Complete	Complete	Complete	Complete	Complete	Complete
10360at33554	EGFL6	12	1	0	0	Complete	Complete	Complete	Complete	Complete	Complete	Complete	Complete	Complete	Missing	Complete	Complete	Complete
10363at33554	HGD	13	0	0	0	Complete	Complete	Complete	Complete	Complete	Complete	Complete	Complete	Complete	Complete	Complete	Complete	Complete
10365at33554	CORO6	13	0	0	0	Complete	Complete	Complete	Complete	Complete	Complete	Complete	Complete	Complete	Complete	Complete	Complete	Complete
10366at33554	KCNF1	13	0	0	0	Complete	Complete	Complete	Complete	Complete	Complete	Complete	Complete	Complete	Complete	Complete	Complete	Complete
10368at33554	B3GALNT2	12	1	0	0	Complete	Complete	Complete	Complete	Complete	Complete	Complete	Complete	Missing	Complete	Complete	Complete	Complete
10369at33554	ICA1	13	0	0	0	Complete	Complete	Complete	Complete	Complete	Complete	Complete	Complete	Complete	Complete	Complete	Complete	Complete
1036at33554	MRC1	13	0	0	0	Complete	Complete	Complete	Complete	Complete	Complete	Complete	Complete	Complete	Complete	Complete	Complete	Complete
10370at33554	RAB11FIP2	13	0	0	0	Complete	Complete	Complete	Complete	Complete	Complete	Complete	Complete	Complete	Complete	Complete	Complete	Complete
10374at33554	STAM2	13	0	0	0	Complete	Complete	Complete	Complete	Complete	Complete	Complete	Complete	Complete	Complete	Complete	Complete	Complete
10375at33554	OMA1	13	0	0	0	Complete	Complete	Complete	Complete	Complete	Complete	Complete	Complete	Complete	Complete	Complete	Complete	Complete
10377at33554	ST6GAL2	13	0	0	0	Complete	Complete	Complete	Complete	Complete	Complete	Complete	Complete	Complete	Complete	Complete	Complete	Complete
10378at33554	CYP27A1	13	0	0	0	Complete	Complete	Complete	Complete	Complete	Complete	Complete	Complete	Complete	Complete	Complete	Complete	Complete
10379at33554	CD276	13	0	0	0	Complete	Complete	Complete	Complete	Complete	Complete	Complete	Complete	Complete	Complete	Complete	Complete	Complete
1037at33554	PLXNC1	13	0	0	0	Complete	Complete	Complete	Complete	Complete	Complete	Complete	Complete	Complete	Complete	Complete	Complete	Complete
10381at33554	PIGZ	12	0	0	1	Complete	Complete	Complete	Complete	Complete	Complete	Complete	Complete	Complete	Complete	Fragmented	Complete	Complete
10382at33554	C15H1orf94	13	0	0	0	Complete	Complete	Complete	Complete	Complete	Complete	Complete	Complete	Complete	Complete	Complete	Complete	Complete
10383at33554	ENOX2	13	0	0	0	Complete	Complete	Complete	Complete	Complete	Complete	Complete	Complete	Complete	Complete	Complete	Complete	Complete
10385at33554	CIZ1	13	0	0	0	Complete	Complete	Complete	Complete	Complete	Complete	Complete	Complete	Complete	Complete	Complete	Complete	Complete
10387at33554	MICU1	13	0	0	0	Complete	Complete	Complete	Complete	Complete	Complete	Complete	Complete	Complete	Complete	Complete	Complete	Complete
10388at33554	CORO1B	13	0	0	0	Complete	Complete	Complete	Complete	Complete	Complete	Complete	Complete	Complete	Complete	Complete	Complete	Complete
10390at33554	ADCYAP1R1	13	0	0	0	Complete	Complete	Complete	Complete	Complete	Complete	Complete	Complete	Complete	Complete	Complete	Complete	Complete
10391at33554	PTGIS	13	0	0	0	Complete	Complete	Complete	Complete	Complete	Complete	Complete	Complete	Complete	Complete	Complete	Complete	Complete
10392at33554	SLC16A9	12	1	0	0	Complete	Complete	Complete	Complete	Complete	Complete	Complete	Complete	Complete	Missing	Complete	Complete	Complete
10394at33554	BTNL9	13	0	0	0	Complete	Complete	Complete	Complete	Complete	Complete	Complete	Complete	Complete	Complete	Complete	Complete	Complete
10396at33554	ARIH1	13	0	0	0	Complete	Complete	Complete	Complete	Complete	Complete	Complete	Complete	Complete	Complete	Complete	Complete	Complete
10397at33554	GABRA4	13	0	0	0	Complete	Complete	Complete	Complete	Complete	Complete	Complete	Complete	Complete	Complete	Complete	Complete	Complete
1039at33554	ARHGEF28	13	0	0	0	Complete	Complete	Complete	Complete	Complete	Complete	Complete	Complete	Complete	Complete	Complete	Complete	Complete
10400at33554	NELFB	13	0	0	0	Complete	Complete	Complete	Complete	Complete	Complete	Complete	Complete	Complete	Complete	Complete	Complete	Complete
10406at33554	GDPD2	13	0	0	0	Complete	Complete	Complete	Complete	Complete	Complete	Complete	Complete	Complete	Complete	Complete	Complete	Complete
10407at33554	LPCAT2	13	0	0	0	Complete	Complete	Complete	Complete	Complete	Complete	Complete	Complete	Complete	Complete	Complete	Complete	Complete
10408at33554	SLC11A1	13	0	0	0	Complete	Complete	Complete	Complete	Complete	Complete	Complete	Complete	Complete	Complete	Complete	Complete	Complete
10409at33554	RRP1B	13	0	0	0	Complete	Complete	Complete	Complete	Complete	Complete	Complete	Complete	Complete	Complete	Complete	Complete	Complete
1040at33554	CCDC88C	13	0	0	0	Complete	Complete	Complete	Complete	Complete	Complete	Complete	Complete	Complete	Complete	Complete	Complete	Complete
10411at33554	PNLIP	13	0	0	0	Complete	Complete	Complete	Complete	Complete	Complete	Complete	Complete	Complete	Complete	Complete	Complete	Complete
10412at33554	SF3A3	8	0	5	0	Complete	Complete	Duplicated	Complete	Duplicated	Complete	Duplicated	Complete	Complete	Complete	Complete	Duplicated	Duplicated
10416at33554	SNW1	0	0	13	0	Duplicated	Duplicated	Duplicated	Duplicated	Duplicated	Duplicated	Duplicated	Duplicated	Duplicated	Duplicated	Duplicated	Duplicated	Duplicated
10419at33554	PTBP1	9	2	2	0	Complete	Duplicated	Complete	Complete	Duplicated	Complete	Complete	Complete	Complete	Missing	Complete	Complete	Missing
1041at33554	QRICH2	13	0	0	0	Complete	Complete	Complete	Complete	Complete	Complete	Complete	Complete	Complete	Complete	Complete	Complete	Complete
10420at33554	TXNDC2	13	0	0	0	Complete	Complete	Complete	Complete	Complete	Complete	Complete	Complete	Complete	Complete	Complete	Complete	Complete
10421at33554	CD96	13	0	0	0	Complete	Complete	Complete	Complete	Complete	Complete	Complete	Complete	Complete	Complete	Complete	Complete	Complete
10422at33554	IL10RA	13	0	0	0	Complete	Complete	Complete	Complete	Complete	Complete	Complete	Complete	Complete	Complete	Complete	Complete	Complete
10423at33554	POF1B	13	0	0	0	Complete	Complete	Complete	Complete	Complete	Complete	Complete	Complete	Complete	Complete	Complete	Complete	Complete
10427at33554	SLC25A24	13	0	0	0	Complete	Complete	Complete	Complete	Complete	Complete	Complete	Complete	Complete	Complete	Complete	Complete	Complete
10428at33554	POLG2	13	0	0	0	Complete	Complete	Complete	Complete	Complete	Complete	Complete	Complete	Complete	Complete	Complete	Complete	Complete
10430at33554	RBPJL	13	0	0	0	Complete	Complete	Complete	Complete	Complete	Complete	Complete	Complete	Complete	Complete	Complete	Complete	Complete
10431at33554	KPNA6	0 (0)	13 (13)	0	0	Missing	Missing	Missing	Missing	Missing	Missing	Missing	Missing	Missing	Missing	Missing	Missing	Missing
10433at33554	SLC47A2	13	0	0	0	Complete	Complete	Complete	Complete	Complete	Complete	Complete	Complete	Complete	Complete	Complete	Complete	Complete
10437at33554	RNF14	13	0	0	0	Complete	Complete	Complete	Complete	Complete	Complete	Complete	Complete	Complete	Complete	Complete	Complete	Complete
10438at33554	OLFM2	13	0	0	0	Complete	Complete	Complete	Complete	Complete	Complete	Complete	Complete	Complete	Complete	Complete	Complete	Complete
10439at33554	TFCP2L1	13	0	0	0	Complete	Complete	Complete	Complete	Complete	Complete	Complete	Complete	Complete	Complete	Complete	Complete	Complete
1043at33554	CCDC88A	13	0	0	0	Complete	Complete	Complete	Complete	Complete	Complete	Complete	Complete	Complete	Complete	Complete	Complete	Complete
10442at33554	TRIM39	13	0	0	0	Complete	Complete	Complete	Complete	Complete	Complete	Complete	Complete	Complete	Complete	Complete	Complete	Complete
10444at33554	ENTPD8	13	0	0	0	Complete	Complete	Complete	Complete	Complete	Complete	Complete	Complete	Complete	Complete	Complete	Complete	Complete
10446at33554	NRBP2	13	0	0	0	Complete	Complete	Complete	Complete	Complete	Complete	Complete	Complete	Complete	Complete	Complete	Complete	Complete
10447at33554	EFEMP1	13	0	0	0	Complete	Complete	Complete	Complete	Complete	Complete	Complete	Complete	Complete	Complete	Complete	Complete	Complete
10448at33554	SRP54	13	0	0	0	Complete	Complete	Complete	Complete	Complete	Complete	Complete	Complete	Complete	Complete	Complete	Complete	Complete
10450at33554	UGP2	13	0	0	0	Complete	Complete	Complete	Complete	Complete	Complete	Complete	Complete	Complete	Complete	Complete	Complete	Complete
10453at33554	USP3	13	0	0	0	Complete	Complete	Complete	Complete	Complete	Complete	Complete	Complete	Complete	Complete	Complete	Complete	Complete
10454at33554	IRF5	13	0	0	0	Complete	Complete	Complete	Complete	Complete	Complete	Complete	Complete	Complete	Complete	Complete	Complete	Complete
10459at33554	SLC45A3	13	0	0	0	Complete	Complete	Complete	Complete	Complete	Complete	Complete	Complete	Complete	Complete	Complete	Complete	Complete
10461at33554	SLC5A10	13	0	0	0	Complete	Complete	Complete	Complete	Complete	Complete	Complete	Complete	Complete	Complete	Complete	Complete	Complete
10463at33554	ERICH6	13	0	0	0	Complete	Complete	Complete	Complete	Complete	Complete	Complete	Complete	Complete	Complete	Complete	Complete	Complete
10464at33554	RSPH6A	13	0	0	0	Complete	Complete	Complete	Complete	Complete	Complete	Complete	Complete	Complete	Complete	Complete	Complete	Complete
10466at33554	ZDHHC14	13	0	0	0	Complete	Complete	Complete	Complete	Complete	Complete	Complete	Complete	Complete	Complete	Complete	Complete	Complete
10469at33554	CAMK1G	13	0	0	0	Complete	Complete	Complete	Complete	Complete	Complete	Complete	Complete	Complete	Complete	Complete	Complete	Complete
1046at33554	ANKRD31	11	2	0	0	Complete	Complete	Complete	Complete	Complete	Complete	Complete	Complete	Missing	Complete	Missing	Complete	Complete
10470at33554	SGCE	13	0	0	0	Complete	Complete	Complete	Complete	Complete	Complete	Complete	Complete	Complete	Complete	Complete	Complete	Complete
10471at33554	TPH2	13	0	0	0	Complete	Complete	Complete	Complete	Complete	Complete	Complete	Complete	Complete	Complete	Complete	Complete	Complete
10474at33554	MARVELD2	13	0	0	0	Complete	Complete	Complete	Complete	Complete	Complete	Complete	Complete	Complete	Complete	Complete	Complete	Complete
10479at33554	SPHK2	13	0	0	0	Complete	Complete	Complete	Complete	Complete	Complete	Complete	Complete	Complete	Complete	Complete	Complete	Complete
1047at33554	RAPGEF6	13	0	0	0	Complete	Complete	Complete	Complete	Complete	Complete	Complete	Complete	Complete	Complete	Complete	Complete	Complete
10480at33554	FAM189B	13	0	0	0	Complete	Complete	Complete	Complete	Complete	Complete	Complete	Complete	Complete	Complete	Complete	Complete	Complete
10484at33554	RASGEF1A	13	0	0	0	Complete	Complete	Complete	Complete	Complete	Complete	Complete	Complete	Complete	Complete	Complete	Complete	Complete
10485at33554	IFIT3	13	0	0	0	Complete	Complete	Complete	Complete	Complete	Complete	Complete	Complete	Complete	Complete	Complete	Complete	Complete
10486at33554	ARIH2	13	0	0	0	Complete	Complete	Complete	Complete	Complete	Complete	Complete	Complete	Complete	Complete	Complete	Complete	Complete
10488at33554	FBXL7	13	0	0	0	Complete	Complete	Complete	Complete	Complete	Complete	Complete	Complete	Complete	Complete	Complete	Complete	Complete
1048at33554	SCN7A	12	1	0	0	Complete	Complete	Complete	Complete	Complete	Complete	Complete	Complete	Missing	Complete	Complete	Complete	Complete
10490at33554	CYP26A1	13	0	0	0	Complete	Complete	Complete	Complete	Complete	Complete	Complete	Complete	Complete	Complete	Complete	Complete	Complete
10491at33554	CCDC105	13	0	0	0	Complete	Complete	Complete	Complete	Complete	Complete	Complete	Complete	Complete	Complete	Complete	Complete	Complete
10492at33554	LIPC	13	0	0	0	Complete	Complete	Complete	Complete	Complete	Complete	Complete	Complete	Complete	Complete	Complete	Complete	Complete
10493at33554	SCARB1	13	0	0	0	Complete	Complete	Complete	Complete	Complete	Complete	Complete	Complete	Complete	Complete	Complete	Complete	Complete
10494at33554	DEPDC7	13	0	0	0	Complete	Complete	Complete	Complete	Complete	Complete	Complete	Complete	Complete	Complete	Complete	Complete	Complete
10496at33554	DGCR2	13	0	0	0	Complete	Complete	Complete	Complete	Complete	Complete	Complete	Complete	Complete	Complete	Complete	Complete	Complete
10500at33554	LRRC45	13	0	0	0	Complete	Complete	Complete	Complete	Complete	Complete	Complete	Complete	Complete	Complete	Complete	Complete	Complete
10501at33554	FOXP1	13	0	0	0	Complete	Complete	Complete	Complete	Complete	Complete	Complete	Complete	Complete	Complete	Complete	Complete	Complete
10502at33554	MAD1L1	13	0	0	0	Complete	Complete	Complete	Complete	Complete	Complete	Complete	Complete	Complete	Complete	Complete	Complete	Complete
10503at33554	RIOX2	13	0	0	0	Complete	Complete	Complete	Complete	Complete	Complete	Complete	Complete	Complete	Complete	Complete	Complete	Complete
10505at33554	MAPKAPK5	13	0	0	0	Complete	Complete	Complete	Complete	Complete	Complete	Complete	Complete	Complete	Complete	Complete	Complete	Complete
10506at33554	ATP6V1H	13	0	0	0	Complete	Complete	Complete	Complete	Complete	Complete	Complete	Complete	Complete	Complete	Complete	Complete	Complete
10507at33554	PGD	13	0	0	0	Complete	Complete	Complete	Complete	Complete	Complete	Complete	Complete	Complete	Complete	Complete	Complete	Complete
1050at33554	TOPAZ1	13	0	0	0	Complete	Complete	Complete	Complete	Complete	Complete	Complete	Complete	Complete	Complete	Complete	Complete	Complete
10512at33554	KCNJ3	13	0	0	0	Complete	Complete	Complete	Complete	Complete	Complete	Complete	Complete	Complete	Complete	Complete	Complete	Complete
10513at33554	TFCP2	13	0	0	0	Complete	Complete	Complete	Complete	Complete	Complete	Complete	Complete	Complete	Complete	Complete	Complete	Complete
10514at33554	SLC2A6	13	0	0	0	Complete	Complete	Complete	Complete	Complete	Complete	Complete	Complete	Complete	Complete	Complete	Complete	Complete
10518at33554	RUNDC1	13	0	0	0	Complete	Complete	Complete	Complete	Complete	Complete	Complete	Complete	Complete	Complete	Complete	Complete	Complete
10519at33554	C9H17orf80	13	0	0	0	Complete	Complete	Complete	Complete	Complete	Complete	Complete	Complete	Complete	Complete	Complete	Complete	Complete
10520at33554	XRCC1	13	0	0	0	Complete	Complete	Complete	Complete	Complete	Complete	Complete	Complete	Complete	Complete	Complete	Complete	Complete
10521at33554	CACNB2	13	0	0	0	Complete	Complete	Complete	Complete	Complete	Complete	Complete	Complete	Complete	Complete	Complete	Complete	Complete
10523at33554	ILK	13	0	0	0	Complete	Complete	Complete	Complete	Complete	Complete	Complete	Complete	Complete	Complete	Complete	Complete	Complete
10526at33554	BLMH	13	0	0	0	Complete	Complete	Complete	Complete	Complete	Complete	Complete	Complete	Complete	Complete	Complete	Complete	Complete
1052at33554	SHANK2	13	0	0	0	Complete	Complete	Complete	Complete	Complete	Complete	Complete	Complete	Complete	Complete	Complete	Complete	Complete
10532at33554	MFSD8	13	0	0	0	Complete	Complete	Complete	Complete	Complete	Complete	Complete	Complete	Complete	Complete	Complete	Complete	Complete
10533at33554	PLEKHA8	13	0	0	0	Complete	Complete	Complete	Complete	Complete	Complete	Complete	Complete	Complete	Complete	Complete	Complete	Complete
10535at33554	ATP5B	0	0	0	13	Fragmented	Fragmented	Fragmented	Fragmented	Fragmented	Fragmented	Fragmented	Fragmented	Fragmented	Fragmented	Fragmented	Fragmented	Fragmented
10537at33554	TTLL2	13	0	0	0	Complete	Complete	Complete	Complete	Complete	Complete	Complete	Complete	Complete	Complete	Complete	Complete	Complete
10538at33554	NXPE4	13	0	0	0	Complete	Complete	Complete	Complete	Complete	Complete	Complete	Complete	Complete	Complete	Complete	Complete	Complete
10539at33554	SH2D3A	13	0	0	0	Complete	Complete	Complete	Complete	Complete	Complete	Complete	Complete	Complete	Complete	Complete	Complete	Complete
1053at33554	PARP4	13	0	0	0	Complete	Complete	Complete	Complete	Complete	Complete	Complete	Complete	Complete	Complete	Complete	Complete	Complete
10540at33554	C20H19orf44	13	0	0	0	Complete	Complete	Complete	Complete	Complete	Complete	Complete	Complete	Complete	Complete	Complete	Complete	Complete
10541at33554	PRPF40B	13	0	0	0	Complete	Complete	Complete	Complete	Complete	Complete	Complete	Complete	Complete	Complete	Complete	Complete	Complete
10543at33554	ABHD18	13	0	0	0	Complete	Complete	Complete	Complete	Complete	Complete	Complete	Complete	Complete	Complete	Complete	Complete	Complete
10544at33554	DCAF12	13	0	0	0	Complete	Complete	Complete	Complete	Complete	Complete	Complete	Complete	Complete	Complete	Complete	Complete	Complete
10545at33554	CYP46A1	13	0	0	0	Complete	Complete	Complete	Complete	Complete	Complete	Complete	Complete	Complete	Complete	Complete	Complete	Complete
10546at33554	HARS	1	12	0	0	Missing	Missing	Missing	Missing	Complete	Missing	Missing	Missing	Missing	Missing	Missing	Missing	Missing
10547at33554	SLC41A1	13	0	0	0	Complete	Complete	Complete	Complete	Complete	Complete	Complete	Complete	Complete	Complete	Complete	Complete	Complete
10549at33554	LOC480476	13	0	0	0	Complete	Complete	Complete	Complete	Complete	Complete	Complete	Complete	Complete	Complete	Complete	Complete	Complete
1054at33554	LRRC7	12	1	0	0	Complete	Complete	Complete	Complete	Complete	Complete	Complete	Complete	Complete	Complete	Missing	Complete	Complete
10555at33554	NDUFS2	12	1	0	0	Complete	Complete	Complete	Complete	Complete	Complete	Complete	Complete	Complete	Complete	Complete	Complete	Missing
10557at33554	CCZ1	12	0	1	0	Complete	Complete	Complete	Complete	Duplicated	Complete	Complete	Complete	Complete	Complete	Complete	Complete	Complete
10561at33554	GABRA3	12	1	0	0	Complete	Complete	Complete	Complete	Complete	Complete	Complete	Complete	Complete	Missing	Complete	Complete	Complete
10562at33554	TMEM181	13	0	0	0	Complete	Complete	Complete	Complete	Complete	Complete	Complete	Complete	Complete	Complete	Complete	Complete	Complete
10563at33554	MAGEE2	12	1	0	0	Complete	Complete	Complete	Complete	Complete	Complete	Complete	Complete	Missing	Complete	Complete	Complete	Complete
10565at33554	FAM196B	13	0	0	0	Complete	Complete	Complete	Complete	Complete	Complete	Complete	Complete	Complete	Complete	Complete	Complete	Complete
10566at33554	FGF7	13	0	0	0	Complete	Complete	Complete	Complete	Complete	Complete	Complete	Complete	Complete	Complete	Complete	Complete	Complete
10567at33554	NSMF	13	0	0	0	Complete	Complete	Complete	Complete	Complete	Complete	Complete	Complete	Complete	Complete	Complete	Complete	Complete
10568at33554	FBXO33	13	0	0	0	Complete	Complete	Complete	Complete	Complete	Complete	Complete	Complete	Complete	Complete	Complete	Complete	Complete
10569at33554	TMEM209	13	0	0	0	Complete	Complete	Complete	Complete	Complete	Complete	Complete	Complete	Complete	Complete	Complete	Complete	Complete
10570at33554	CDKL3	13	0	0	0	Complete	Complete	Complete	Complete	Complete	Complete	Complete	Complete	Complete	Complete	Complete	Complete	Complete
10571at33554	ERO1B	13	0	0	0	Complete	Complete	Complete	Complete	Complete	Complete	Complete	Complete	Complete	Complete	Complete	Complete	Complete
10575at33554	CS	13	0	0	0	Complete	Complete	Complete	Complete	Complete	Complete	Complete	Complete	Complete	Complete	Complete	Complete	Complete
10576at33554	TRIM60	0 (13)	13 (0)	0	0	Missing	Missing	Missing	Missing	Missing	Missing	Missing	Missing	Missing	Missing	Missing	Missing	Missing
10578at33554	DHCR7	13	0	0	0	Complete	Complete	Complete	Complete	Complete	Complete	Complete	Complete	Complete	Complete	Complete	Complete	Complete
10579at33554	MMP20	13	0	0	0	Complete	Complete	Complete	Complete	Complete	Complete	Complete	Complete	Complete	Complete	Complete	Complete	Complete
1057at33554	EIF2AK4	13	0	0	0	Complete	Complete	Complete	Complete	Complete	Complete	Complete	Complete	Complete	Complete	Complete	Complete	Complete
10580at33554	PRKAG3	13	0	0	0	Complete	Complete	Complete	Complete	Complete	Complete	Complete	Complete	Complete	Complete	Complete	Complete	Complete
10581at33554	CDC20	12	0	1	0	Complete	Duplicated	Complete	Complete	Complete	Complete	Complete	Complete	Complete	Complete	Complete	Complete	Complete
10583at33554	BTBD16	13	0	0	0	Complete	Complete	Complete	Complete	Complete	Complete	Complete	Complete	Complete	Complete	Complete	Complete	Complete
10584at33554	ITPRIPL2	12	0	0	1	Complete	Complete	Complete	Complete	Fragmented	Complete	Complete	Complete	Complete	Complete	Complete	Complete	Complete
10587at33554	EYA2	13	0	0	0	Complete	Complete	Complete	Complete	Complete	Complete	Complete	Complete	Complete	Complete	Complete	Complete	Complete
1058at33554	MIA3	13	0	0	0	Complete	Complete	Complete	Complete	Complete	Complete	Complete	Complete	Complete	Complete	Complete	Complete	Complete
10590at33554	MMP25	13	0	0	0	Complete	Complete	Complete	Complete	Complete	Complete	Complete	Complete	Complete	Complete	Complete	Complete	Complete
10592at33554	SHROOM1	13	0	0	0	Complete	Complete	Complete	Complete	Complete	Complete	Complete	Complete	Complete	Complete	Complete	Complete	Complete
10594at33554	RBM45	13	0	0	0	Complete	Complete	Complete	Complete	Complete	Complete	Complete	Complete	Complete	Complete	Complete	Complete	Complete
10598at33554	PSMD5	13	0	0	0	Complete	Complete	Complete	Complete	Complete	Complete	Complete	Complete	Complete	Complete	Complete	Complete	Complete
1059at33554	SIPA1L3	13	0	0	0	Complete	Complete	Complete	Complete	Complete	Complete	Complete	Complete	Complete	Complete	Complete	Complete	Complete
10601at33554	ATG4C	13	0	0	0	Complete	Complete	Complete	Complete	Complete	Complete	Complete	Complete	Complete	Complete	Complete	Complete	Complete
10602at33554	PXYLP1	2	0	11	0	Complete	Duplicated	Duplicated	Complete	Duplicated	Duplicated	Duplicated	Duplicated	Duplicated	Duplicated	Duplicated	Duplicated	Duplicated
10606at33554	PLA2G3	13	0	0	0	Complete	Complete	Complete	Complete	Complete	Complete	Complete	Complete	Complete	Complete	Complete	Complete	Complete
10608at33554	CDC14B	13	0	0	0	Complete	Complete	Complete	Complete	Complete	Complete	Complete	Complete	Complete	Complete	Complete	Complete	Complete
10609at33554	SLC22A3	13	0	0	0	Complete	Complete	Complete	Complete	Complete	Complete	Complete	Complete	Complete	Complete	Complete	Complete	Complete
10610at33554	CHRNA7	12	0	0	1	Complete	Complete	Complete	Complete	Complete	Complete	Complete	Complete	Complete	Complete	Complete	Complete	Fragmented
10614at33554	TAPT1	13	0	0	0	Complete	Complete	Complete	Complete	Complete	Complete	Complete	Complete	Complete	Complete	Complete	Complete	Complete
10616at33554	HNRNPU	13	0	0	0	Complete	Complete	Complete	Complete	Complete	Complete	Complete	Complete	Complete	Complete	Complete	Complete	Complete
10617at33554	TINAGL1	13	0	0	0	Complete	Complete	Complete	Complete	Complete	Complete	Complete	Complete	Complete	Complete	Complete	Complete	Complete
1061at33554	BRCA1	13	0	0	0	Complete	Complete	Complete	Complete	Complete	Complete	Complete	Complete	Complete	Complete	Complete	Complete	Complete
10621at33554	TRIM69	13	0	0	0	Complete	Complete	Complete	Complete	Complete	Complete	Complete	Complete	Complete	Complete	Complete	Complete	Complete
10623at33554	ECM1	13	0	0	0	Complete	Complete	Complete	Complete	Complete	Complete	Complete	Complete	Complete	Complete	Complete	Complete	Complete
10625at33554	MFRP	0 (0)	13 (13)	0	0	Missing	Missing	Missing	Missing	Missing	Missing	Missing	Missing	Missing	Missing	Missing	Missing	Missing
10626at33554	CCDC148	13	0	0	0	Complete	Complete	Complete	Complete	Complete	Complete	Complete	Complete	Complete	Complete	Complete	Complete	Complete
10628at33554	B4GALNT1	13	0	0	0	Complete	Complete	Complete	Complete	Complete	Complete	Complete	Complete	Complete	Complete	Complete	Complete	Complete
10630at33554	LGALS3BP	13	0	0	0	Complete	Complete	Complete	Complete	Complete	Complete	Complete	Complete	Complete	Complete	Complete	Complete	Complete
10632at33554	DCTN4	13	0	0	0	Complete	Complete	Complete	Complete	Complete	Complete	Complete	Complete	Complete	Complete	Complete	Complete	Complete
10633at33554	ENPP5	13	0	0	0	Complete	Complete	Complete	Complete	Complete	Complete	Complete	Complete	Complete	Complete	Complete	Complete	Complete
10634at33554	CASP10	13	0	0	0	Complete	Complete	Complete	Complete	Complete	Complete	Complete	Complete	Complete	Complete	Complete	Complete	Complete
10635at33554	TRIM58	13	0	0	0	Complete	Complete	Complete	Complete	Complete	Complete	Complete	Complete	Complete	Complete	Complete	Complete	Complete
10637at33554	DUS2	13	0	0	0	Complete	Complete	Complete	Complete	Complete	Complete	Complete	Complete	Complete	Complete	Complete	Complete	Complete
10638at33554	SLC37A3	13	0	0	0	Complete	Complete	Complete	Complete	Complete	Complete	Complete	Complete	Complete	Complete	Complete	Complete	Complete
10639at33554	CTSA	13	0	0	0	Complete	Complete	Complete	Complete	Complete	Complete	Complete	Complete	Complete	Complete	Complete	Complete	Complete
10640at33554	GJA9	13	0	0	0	Complete	Complete	Complete	Complete	Complete	Complete	Complete	Complete	Complete	Complete	Complete	Complete	Complete
10641at33554	WRAP53	12	0	0	1	Fragmented	Complete	Complete	Complete	Complete	Complete	Complete	Complete	Complete	Complete	Complete	Complete	Complete
10642at33554	CTTN	13	0	0	0	Complete	Complete	Complete	Complete	Complete	Complete	Complete	Complete	Complete	Complete	Complete	Complete	Complete
10644at33554	GPS1	13	0	0	0	Complete	Complete	Complete	Complete	Complete	Complete	Complete	Complete	Complete	Complete	Complete	Complete	Complete
10646at33554	TRIP10	13	0	0	0	Complete	Complete	Complete	Complete	Complete	Complete	Complete	Complete	Complete	Complete	Complete	Complete	Complete
10649at33554	CEP72	13	0	0	0	Complete	Complete	Complete	Complete	Complete	Complete	Complete	Complete	Complete	Complete	Complete	Complete	Complete
1064at33554	LOC101090105	13	0	0	0	Complete	Complete	Complete	Complete	Complete	Complete	Complete	Complete	Complete	Complete	Complete	Complete	Complete
10651at33554	CCDC114	13	0	0	0	Complete	Complete	Complete	Complete	Complete	Complete	Complete	Complete	Complete	Complete	Complete	Complete	Complete
10653at33554	MANEA	13	0	0	0	Complete	Complete	Complete	Complete	Complete	Complete	Complete	Complete	Complete	Complete	Complete	Complete	Complete
10658at33554	SLC36A4	13	0	0	0	Complete	Complete	Complete	Complete	Complete	Complete	Complete	Complete	Complete	Complete	Complete	Complete	Complete
10660at33554	NPEPL1	9	4	0	0	Missing	Missing	Missing	Complete	Complete	Complete	Complete	Complete	Complete	Complete	Complete	Missing	Complete
10666at33554	WDR41	13	0	0	0	Complete	Complete	Complete	Complete	Complete	Complete	Complete	Complete	Complete	Complete	Complete	Complete	Complete
10667at33554	NUDT12	13	0	0	0	Complete	Complete	Complete	Complete	Complete	Complete	Complete	Complete	Complete	Complete	Complete	Complete	Complete
10668at33554	WARS	13	0	0	0	Complete	Complete	Complete	Complete	Complete	Complete	Complete	Complete	Complete	Complete	Complete	Complete	Complete
1066at33554	KIAA1107	13	0	0	0	Complete	Complete	Complete	Complete	Complete	Complete	Complete	Complete	Complete	Complete	Complete	Complete	Complete
10671at33554	BPIFC	13	0	0	0	Complete	Complete	Complete	Complete	Complete	Complete	Complete	Complete	Complete	Complete	Complete	Complete	Complete
10672at33554	TOE1	13	0	0	0	Complete	Complete	Complete	Complete	Complete	Complete	Complete	Complete	Complete	Complete	Complete	Complete	Complete
10673at33554	SLC7A10	13	0	0	0	Complete	Complete	Complete	Complete	Complete	Complete	Complete	Complete	Complete	Complete	Complete	Complete	Complete
10675at33554	RELA	13	0	0	0	Complete	Complete	Complete	Complete	Complete	Complete	Complete	Complete	Complete	Complete	Complete	Complete	Complete
10676at33554	LACTBL1	12	1	0	0	Complete	Complete	Complete	Complete	Complete	Complete	Complete	Complete	Complete	Missing	Complete	Complete	Complete
10678at33554	DYRK1B	13	0	0	0	Complete	Complete	Complete	Complete	Complete	Complete	Complete	Complete	Complete	Complete	Complete	Complete	Complete
10679at33554	CNNM3	13	0	0	0	Complete	Complete	Complete	Complete	Complete	Complete	Complete	Complete	Complete	Complete	Complete	Complete	Complete
1067at33554	CIC	13	0	0	0	Complete	Complete	Complete	Complete	Complete	Complete	Complete	Complete	Complete	Complete	Complete	Complete	Complete
10682at33554	CHRNA9	13	0	0	0	Complete	Complete	Complete	Complete	Complete	Complete	Complete	Complete	Complete	Complete	Complete	Complete	Complete
10683at33554	PDE7A	13	0	0	0	Complete	Complete	Complete	Complete	Complete	Complete	Complete	Complete	Complete	Complete	Complete	Complete	Complete
10685at33554	PIAS4	13	0	0	0	Complete	Complete	Complete	Complete	Complete	Complete	Complete	Complete	Complete	Complete	Complete	Complete	Complete
10686at33554	ARCN1	13	0	0	0	Complete	Complete	Complete	Complete	Complete	Complete	Complete	Complete	Complete	Complete	Complete	Complete	Complete
10692at33554	STK38L	0 (0)	13 (13)	0	0	Missing	Missing	Missing	Missing	Missing	Missing	Missing	Missing	Missing	Missing	Missing	Missing	Missing
10696at33554	ANGPT2	13	0	0	0	Complete	Complete	Complete	Complete	Complete	Complete	Complete	Complete	Complete	Complete	Complete	Complete	Complete
10697at33554	ACVR1B	10	3	0	0	Complete	Complete	Complete	Complete	Complete	Complete	Complete	Complete	Complete	Missing	Missing	Complete	Missing
1069at33554	KIF14	13	0	0	0	Complete	Complete	Complete	Complete	Complete	Complete	Complete	Complete	Complete	Complete	Complete	Complete	Complete
10700at33554	CARD9	13	0	0	0	Complete	Complete	Complete	Complete	Complete	Complete	Complete	Complete	Complete	Complete	Complete	Complete	Complete
10701at33554	PXK	13	0	0	0	Complete	Complete	Complete	Complete	Complete	Complete	Complete	Complete	Complete	Complete	Complete	Complete	Complete
10703at33554	CAPRIN1	13	0	0	0	Complete	Complete	Complete	Complete	Complete	Complete	Complete	Complete	Complete	Complete	Complete	Complete	Complete
10705at33554	PNLIPRP2	13	0	0	0	Complete	Complete	Complete	Complete	Complete	Complete	Complete	Complete	Complete	Complete	Complete	Complete	Complete
10706at33554	SVOPL	13	0	0	0	Complete	Complete	Complete	Complete	Complete	Complete	Complete	Complete	Complete	Complete	Complete	Complete	Complete
1070at33554	DEPDC5	13	0	0	0	Complete	Complete	Complete	Complete	Complete	Complete	Complete	Complete	Complete	Complete	Complete	Complete	Complete
10710at33554	LRRC14B	13	0	0	0	Complete	Complete	Complete	Complete	Complete	Complete	Complete	Complete	Complete	Complete	Complete	Complete	Complete
10711at33554	GTF3C5	13	0	0	0	Complete	Complete	Complete	Complete	Complete	Complete	Complete	Complete	Complete	Complete	Complete	Complete	Complete
10712at33554	RTP5	13	0	0	0	Complete	Complete	Complete	Complete	Complete	Complete	Complete	Complete	Complete	Complete	Complete	Complete	Complete
10713at33554	FAM222B	13	0	0	0	Complete	Complete	Complete	Complete	Complete	Complete	Complete	Complete	Complete	Complete	Complete	Complete	Complete
10716at33554	HNRNPUL2	13	0	0	0	Complete	Complete	Complete	Complete	Complete	Complete	Complete	Complete	Complete	Complete	Complete	Complete	Complete
10719at33554	PNLIPRP3	13	0	0	0	Complete	Complete	Complete	Complete	Complete	Complete	Complete	Complete	Complete	Complete	Complete	Complete	Complete
10720at33554	LPL	13	0	0	0	Complete	Complete	Complete	Complete	Complete	Complete	Complete	Complete	Complete	Complete	Complete	Complete	Complete
10721at33554	CALCR	13	0	0	0	Complete	Complete	Complete	Complete	Complete	Complete	Complete	Complete	Complete	Complete	Complete	Complete	Complete
10722at33554	CAMK2A	0 (13)	13 (0)	0	0	Missing	Missing	Missing	Missing	Missing	Missing	Missing	Missing	Missing	Missing	Missing	Missing	Missing
10723at33554	PLD3	13	0	0	0	Complete	Complete	Complete	Complete	Complete	Complete	Complete	Complete	Complete	Complete	Complete	Complete	Complete
10724at33554	HHAT	13	0	0	0	Complete	Complete	Complete	Complete	Complete	Complete	Complete	Complete	Complete	Complete	Complete	Complete	Complete
10726at33554	SLC7A11	13	0	0	0	Complete	Complete	Complete	Complete	Complete	Complete	Complete	Complete	Complete	Complete	Complete	Complete	Complete
10728at33554	COX1	4	0	9	0	Complete	Complete	Duplicated	Duplicated	Duplicated	Duplicated	Duplicated	Duplicated	Duplicated	Complete	Duplicated	Complete	Duplicated
10729at33554	LOC482436	13	0	0	0	Complete	Complete	Complete	Complete	Complete	Complete	Complete	Complete	Complete	Complete	Complete	Complete	Complete
10731at33554	CASP12	13	0	0	0	Complete	Complete	Complete	Complete	Complete	Complete	Complete	Complete	Complete	Complete	Complete	Complete	Complete
10732at33554	MFSD2A	13	0	0	0	Complete	Complete	Complete	Complete	Complete	Complete	Complete	Complete	Complete	Complete	Complete	Complete	Complete
10733at33554	PMPCA	13	0	0	0	Complete	Complete	Complete	Complete	Complete	Complete	Complete	Complete	Complete	Complete	Complete	Complete	Complete
10735at33554	SLC13A1	0 (13)	13 (0)	0	0	Missing	Missing	Missing	Missing	Missing	Missing	Missing	Missing	Missing	Missing	Missing	Missing	Missing
10737at33554	F9	12	1	0	0	Complete	Complete	Complete	Complete	Complete	Complete	Complete	Complete	Complete	Missing	Complete	Complete	Complete
1073at33554	CEP250	13	0	0	0	Complete	Complete	Complete	Complete	Complete	Complete	Complete	Complete	Complete	Complete	Complete	Complete	Complete
10740at33554	STEAP2	13	0	0	0	Complete	Complete	Complete	Complete	Complete	Complete	Complete	Complete	Complete	Complete	Complete	Complete	Complete
10742at33554	SARS2	13	0	0	0	Complete	Complete	Complete	Complete	Complete	Complete	Complete	Complete	Complete	Complete	Complete	Complete	Complete
10743at33554	FAM20A	0	0	0	13	Fragmented	Fragmented	Fragmented	Fragmented	Fragmented	Fragmented	Fragmented	Fragmented	Fragmented	Fragmented	Fragmented	Fragmented	Fragmented
10744at33554	ZCCHC7	0 (13)	13 (0)	0	0	Missing	Missing	Missing	Missing	Missing	Missing	Missing	Missing	Missing	Missing	Missing	Missing	Missing
10745at33554	HNRNPL	13	0	0	0	Complete	Complete	Complete	Complete	Complete	Complete	Complete	Complete	Complete	Complete	Complete	Complete	Complete
10747at33554	CSTF2	12	1	0	0	Complete	Complete	Complete	Complete	Complete	Complete	Complete	Complete	Missing	Complete	Complete	Complete	Complete
10748at33554	LMNTD2	13	0	0	0	Complete	Complete	Complete	Complete	Complete	Complete	Complete	Complete	Complete	Complete	Complete	Complete	Complete
10749at33554	UNKL	13	0	0	0	Complete	Complete	Complete	Complete	Complete	Complete	Complete	Complete	Complete	Complete	Complete	Complete	Complete
1074at33554	RAPGEF2	13	0	0	0	Complete	Complete	Complete	Complete	Complete	Complete	Complete	Complete	Complete	Complete	Complete	Complete	Complete
10750at33554	ZFR2	13	0	0	0	Complete	Complete	Complete	Complete	Complete	Complete	Complete	Complete	Complete	Complete	Complete	Complete	Complete
10751at33554	PAX4	13	0	0	0	Complete	Complete	Complete	Complete	Complete	Complete	Complete	Complete	Complete	Complete	Complete	Complete	Complete
10752at33554	CORO1A	0 (13)	13 (0)	0	0	Missing	Missing	Missing	Missing	Missing	Missing	Missing	Missing	Missing	Missing	Missing	Missing	Missing
10753at33554	ODC1	13	0	0	0	Complete	Complete	Complete	Complete	Complete	Complete	Complete	Complete	Complete	Complete	Complete	Complete	Complete
10754at33554	NDUFV1	12	0	1	0	Complete	Complete	Complete	Complete	Complete	Complete	Complete	Duplicated	Complete	Complete	Complete	Complete	Complete
10755at33554	STK38	13	0	0	0	Complete	Complete	Complete	Complete	Complete	Complete	Complete	Complete	Complete	Complete	Complete	Complete	Complete
10756at33554	PPM1B	13	0	0	0	Complete	Complete	Complete	Complete	Complete	Complete	Complete	Complete	Complete	Complete	Complete	Complete	Complete
10757at33554	ANKDD1A	12	0	0	1	Complete	Complete	Complete	Complete	Complete	Complete	Complete	Complete	Complete	Fragmented	Complete	Complete	Complete
10759at33554	LOC609321	13	0	0	0	Complete	Complete	Complete	Complete	Complete	Complete	Complete	Complete	Complete	Complete	Complete	Complete	Complete
1075at33554	NUMA1	12	1	0	0	Complete	Complete	Complete	Complete	Complete	Complete	Complete	Complete	Complete	Complete	Complete	Complete	Missing
10760at33554	GC	13	0	0	0	Complete	Complete	Complete	Complete	Complete	Complete	Complete	Complete	Complete	Complete	Complete	Complete	Complete
10761at33554	SLC39A14	13	0	0	0	Complete	Complete	Complete	Complete	Complete	Complete	Complete	Complete	Complete	Complete	Complete	Complete	Complete
10762at33554	C1RL	13	0	0	0	Complete	Complete	Complete	Complete	Complete	Complete	Complete	Complete	Complete	Complete	Complete	Complete	Complete
10763at33554	CYP2E1	12	0	0	1	Complete	Complete	Complete	Fragmented	Complete	Complete	Complete	Complete	Complete	Complete	Complete	Complete	Complete
10764at33554	RBPJ	13	0	0	0	Complete	Complete	Complete	Complete	Complete	Complete	Complete	Complete	Complete	Complete	Complete	Complete	Complete
10766at33554	HTR2B	13	0	0	0	Complete	Complete	Complete	Complete	Complete	Complete	Complete	Complete	Complete	Complete	Complete	Complete	Complete
10768at33554	TTC23	13	0	0	0	Complete	Complete	Complete	Complete	Complete	Complete	Complete	Complete	Complete	Complete	Complete	Complete	Complete
10769at33554	KDELC2	13	0	0	0	Complete	Complete	Complete	Complete	Complete	Complete	Complete	Complete	Complete	Complete	Complete	Complete	Complete
1076at33554	LOC100686205	12	1	0	0	Complete	Complete	Complete	Complete	Complete	Complete	Complete	Complete	Complete	Missing	Complete	Complete	Complete
10771at33554	RORC	13	0	0	0	Complete	Complete	Complete	Complete	Complete	Complete	Complete	Complete	Complete	Complete	Complete	Complete	Complete
10772at33554	OXSR1	13	0	0	0	Complete	Complete	Complete	Complete	Complete	Complete	Complete	Complete	Complete	Complete	Complete	Complete	Complete
10773at33554	CCT6B	0 (13)	13 (0)	0	0	Missing	Missing	Missing	Missing	Missing	Missing	Missing	Missing	Missing	Missing	Missing	Missing	Missing
10775at33554	AMHR2	12	0	1	0	Complete	Complete	Complete	Complete	Complete	Complete	Complete	Complete	Complete	Duplicated	Complete	Complete	Complete
1077at33554	PCDH15	13	0	0	0	Complete	Complete	Complete	Complete	Complete	Complete	Complete	Complete	Complete	Complete	Complete	Complete	Complete
10780at33554	MED25	13	0	0	0	Complete	Complete	Complete	Complete	Complete	Complete	Complete	Complete	Complete	Complete	Complete	Complete	Complete
10781at33554	KANK3	13	0	0	0	Complete	Complete	Complete	Complete	Complete	Complete	Complete	Complete	Complete	Complete	Complete	Complete	Complete
10782at33554	BMP3	13	0	0	0	Complete	Complete	Complete	Complete	Complete	Complete	Complete	Complete	Complete	Complete	Complete	Complete	Complete
10783at33554	PIGA	12	1	0	0	Complete	Complete	Complete	Complete	Complete	Complete	Complete	Complete	Complete	Complete	Missing	Complete	Complete
10785at33554	SLC18A1	13	0	0	0	Complete	Complete	Complete	Complete	Complete	Complete	Complete	Complete	Complete	Complete	Complete	Complete	Complete
10787at33554	DOLK	13	0	0	0	Complete	Complete	Complete	Complete	Complete	Complete	Complete	Complete	Complete	Complete	Complete	Complete	Complete
10788at33554	SLC22A8	13	0	0	0	Complete	Complete	Complete	Complete	Complete	Complete	Complete	Complete	Complete	Complete	Complete	Complete	Complete
1078at33554	LAMC1	13	0	0	0	Complete	Complete	Complete	Complete	Complete	Complete	Complete	Complete	Complete	Complete	Complete	Complete	Complete
10792at33554	MIER1	13	0	0	0	Complete	Complete	Complete	Complete	Complete	Complete	Complete	Complete	Complete	Complete	Complete	Complete	Complete
1079at33554	PEAK1	13	0	0	0	Complete	Complete	Complete	Complete	Complete	Complete	Complete	Complete	Complete	Complete	Complete	Complete	Complete
107at33554	PKHD1	13	0	0	0	Complete	Complete	Complete	Complete	Complete	Complete	Complete	Complete	Complete	Complete	Complete	Complete	Complete
10800at33554	UMPS	13	0	0	0	Complete	Complete	Complete	Complete	Complete	Complete	Complete	Complete	Complete	Complete	Complete	Complete	Complete
10802at33554	ALG11	13	0	0	0	Complete	Complete	Complete	Complete	Complete	Complete	Complete	Complete	Complete	Complete	Complete	Complete	Complete
10803at33554	LOC484492	13	0	0	0	Complete	Complete	Complete	Complete	Complete	Complete	Complete	Complete	Complete	Complete	Complete	Complete	Complete
10805at33554	SLC7A8	13	0	0	0	Complete	Complete	Complete	Complete	Complete	Complete	Complete	Complete	Complete	Complete	Complete	Complete	Complete
10806at33554	BAIAP2	13	0	0	0	Complete	Complete	Complete	Complete	Complete	Complete	Complete	Complete	Complete	Complete	Complete	Complete	Complete
10807at33554	BORA	13	0	0	0	Complete	Complete	Complete	Complete	Complete	Complete	Complete	Complete	Complete	Complete	Complete	Complete	Complete
10808at33554	JRK	13	0	0	0	Complete	Complete	Complete	Complete	Complete	Complete	Complete	Complete	Complete	Complete	Complete	Complete	Complete
10811at33554	GPC1	13	0	0	0	Complete	Complete	Complete	Complete	Complete	Complete	Complete	Complete	Complete	Complete	Complete	Complete	Complete
10813at33554	RUFY4	13	0	0	0	Complete	Complete	Complete	Complete	Complete	Complete	Complete	Complete	Complete	Complete	Complete	Complete	Complete
10814at33554	ARHGEF25	13	0	0	0	Complete	Complete	Complete	Complete	Complete	Complete	Complete	Complete	Complete	Complete	Complete	Complete	Complete
10816at33554	TNFRSF11A	13	0	0	0	Complete	Complete	Complete	Complete	Complete	Complete	Complete	Complete	Complete	Complete	Complete	Complete	Complete
10817at33554	ADGRD2	13	0	0	0	Complete	Complete	Complete	Complete	Complete	Complete	Complete	Complete	Complete	Complete	Complete	Complete	Complete
10818at33554	TAT	13	0	0	0	Complete	Complete	Complete	Complete	Complete	Complete	Complete	Complete	Complete	Complete	Complete	Complete	Complete
1081at33554	DNMT1	13	0	0	0	Complete	Complete	Complete	Complete	Complete	Complete	Complete	Complete	Complete	Complete	Complete	Complete	Complete
10825at33554	USP14	13	0	0	0	Complete	Complete	Complete	Complete	Complete	Complete	Complete	Complete	Complete	Complete	Complete	Complete	Complete
10826at33554	RFTN2	13	0	0	0	Complete	Complete	Complete	Complete	Complete	Complete	Complete	Complete	Complete	Complete	Complete	Complete	Complete
10829at33554	SLC7A7	13	0	0	0	Complete	Complete	Complete	Complete	Complete	Complete	Complete	Complete	Complete	Complete	Complete	Complete	Complete
1082at33554	TNRC6B	13	0	0	0	Complete	Complete	Complete	Complete	Complete	Complete	Complete	Complete	Complete	Complete	Complete	Complete	Complete
10831at33554	ALDH2	13	0	0	0	Complete	Complete	Complete	Complete	Complete	Complete	Complete	Complete	Complete	Complete	Complete	Complete	Complete
10834at33554	GPR161	13	0	0	0	Complete	Complete	Complete	Complete	Complete	Complete	Complete	Complete	Complete	Complete	Complete	Complete	Complete
10836at33554	SYNCRIP	13	0	0	0	Complete	Complete	Complete	Complete	Complete	Complete	Complete	Complete	Complete	Complete	Complete	Complete	Complete
10839at33554	INCENP	13	0	0	0	Complete	Complete	Complete	Complete	Complete	Complete	Complete	Complete	Complete	Complete	Complete	Complete	Complete
1083at33554	MADD	13	0	0	0	Complete	Complete	Complete	Complete	Complete	Complete	Complete	Complete	Complete	Complete	Complete	Complete	Complete
10842at33554	SERPINC1	13	0	0	0	Complete	Complete	Complete	Complete	Complete	Complete	Complete	Complete	Complete	Complete	Complete	Complete	Complete
10844at33554	GABRB3	13	0	0	0	Complete	Complete	Complete	Complete	Complete	Complete	Complete	Complete	Complete	Complete	Complete	Complete	Complete
10845at33554	TRIM62	13	0	0	0	Complete	Complete	Complete	Complete	Complete	Complete	Complete	Complete	Complete	Complete	Complete	Complete	Complete
10847at33554	ARHGAP15	0	0	0	13	Fragmented	Fragmented	Fragmented	Fragmented	Fragmented	Fragmented	Fragmented	Fragmented	Fragmented	Fragmented	Fragmented	Fragmented	Fragmented
1084at33554	KDM5A	13	0	0	0	Complete	Complete	Complete	Complete	Complete	Complete	Complete	Complete	Complete	Complete	Complete	Complete	Complete
10850at33554	LMAN1	13	0	0	0	Complete	Complete	Complete	Complete	Complete	Complete	Complete	Complete	Complete	Complete	Complete	Complete	Complete
10855at33554	CEP70	13	0	0	0	Complete	Complete	Complete	Complete	Complete	Complete	Complete	Complete	Complete	Complete	Complete	Complete	Complete
10857at33554	CATSPER2	13	0	0	0	Complete	Complete	Complete	Complete	Complete	Complete	Complete	Complete	Complete	Complete	Complete	Complete	Complete
1085at33554	HECW2	12	0	0	1	Complete	Complete	Complete	Complete	Complete	Complete	Complete	Complete	Complete	Complete	Fragmented	Complete	Complete
10860at33554	CAST	13	0	0	0	Complete	Complete	Complete	Complete	Complete	Complete	Complete	Complete	Complete	Complete	Complete	Complete	Complete
10861at33554	NT5DC1	13	0	0	0	Complete	Complete	Complete	Complete	Complete	Complete	Complete	Complete	Complete	Complete	Complete	Complete	Complete
10862at33554	FBLN5	13	0	0	0	Complete	Complete	Complete	Complete	Complete	Complete	Complete	Complete	Complete	Complete	Complete	Complete	Complete
10864at33554	FUCA1	13	0	0	0	Complete	Complete	Complete	Complete	Complete	Complete	Complete	Complete	Complete	Complete	Complete	Complete	Complete
10865at33554	PPARA	13	0	0	0	Complete	Complete	Complete	Complete	Complete	Complete	Complete	Complete	Complete	Complete	Complete	Complete	Complete
10867at33554	ABTB1	13	0	0	0	Complete	Complete	Complete	Complete	Complete	Complete	Complete	Complete	Complete	Complete	Complete	Complete	Complete
10869at33554	KATNA1	13	0	0	0	Complete	Complete	Complete	Complete	Complete	Complete	Complete	Complete	Complete	Complete	Complete	Complete	Complete
10872at33554	DNAJC7	13	0	0	0	Complete	Complete	Complete	Complete	Complete	Complete	Complete	Complete	Complete	Complete	Complete	Complete	Complete
10873at33554	DCAF4	13	0	0	0	Complete	Complete	Complete	Complete	Complete	Complete	Complete	Complete	Complete	Complete	Complete	Complete	Complete
10875at33554	DONSON	13	0	0	0	Complete	Complete	Complete	Complete	Complete	Complete	Complete	Complete	Complete	Complete	Complete	Complete	Complete
10878at33554	CERK	13	0	0	0	Complete	Complete	Complete	Complete	Complete	Complete	Complete	Complete	Complete	Complete	Complete	Complete	Complete
10881at33554	CDK14	13	0	0	0	Complete	Complete	Complete	Complete	Complete	Complete	Complete	Complete	Complete	Complete	Complete	Complete	Complete
10882at33554	CHRND	13	0	0	0	Complete	Complete	Complete	Complete	Complete	Complete	Complete	Complete	Complete	Complete	Complete	Complete	Complete
10885at33554	RCOR3	13	0	0	0	Complete	Complete	Complete	Complete	Complete	Complete	Complete	Complete	Complete	Complete	Complete	Complete	Complete
10886at33554	C6H7orf43	13	0	0	0	Complete	Complete	Complete	Complete	Complete	Complete	Complete	Complete	Complete	Complete	Complete	Complete	Complete
10887at33554	SLC39A4	13	0	0	0	Complete	Complete	Complete	Complete	Complete	Complete	Complete	Complete	Complete	Complete	Complete	Complete	Complete
10889at33554	CSK	13	0	0	0	Complete	Complete	Complete	Complete	Complete	Complete	Complete	Complete	Complete	Complete	Complete	Complete	Complete
1088at33554	ZCCHC11	13	0	0	0	Complete	Complete	Complete	Complete	Complete	Complete	Complete	Complete	Complete	Complete	Complete	Complete	Complete
10893at33554	OLFM3	13	0	0	0	Complete	Complete	Complete	Complete	Complete	Complete	Complete	Complete	Complete	Complete	Complete	Complete	Complete
10898at33554	NECTIN1	13	0	0	0	Complete	Complete	Complete	Complete	Complete	Complete	Complete	Complete	Complete	Complete	Complete	Complete	Complete
10899at33554	SYT9	13	0	0	0	Complete	Complete	Complete	Complete	Complete	Complete	Complete	Complete	Complete	Complete	Complete	Complete	Complete
1089at33554	TNS1	13	0	0	0	Complete	Complete	Complete	Complete	Complete	Complete	Complete	Complete	Complete	Complete	Complete	Complete	Complete
10901at33554	LPCAT1	13	0	0	0	Complete	Complete	Complete	Complete	Complete	Complete	Complete	Complete	Complete	Complete	Complete	Complete	Complete
10902at33554	FTCD	13	0	0	0	Complete	Complete	Complete	Complete	Complete	Complete	Complete	Complete	Complete	Complete	Complete	Complete	Complete
10904at33554	SLC7A4	13	0	0	0	Complete	Complete	Complete	Complete	Complete	Complete	Complete	Complete	Complete	Complete	Complete	Complete	Complete
10907at33554	SAMM50	12	1	0	0	Complete	Complete	Complete	Complete	Complete	Missing	Complete	Complete	Complete	Complete	Complete	Complete	Complete
10908at33554	HEXDC	13	0	0	0	Complete	Complete	Complete	Complete	Complete	Complete	Complete	Complete	Complete	Complete	Complete	Complete	Complete
10909at33554	PPM1A	13	0	0	0	Complete	Complete	Complete	Complete	Complete	Complete	Complete	Complete	Complete	Complete	Complete	Complete	Complete
10911at33554	TFAP2C	13	0	0	0	Complete	Complete	Complete	Complete	Complete	Complete	Complete	Complete	Complete	Complete	Complete	Complete	Complete
10914at33554	DNAJC2	13	0	0	0	Complete	Complete	Complete	Complete	Complete	Complete	Complete	Complete	Complete	Complete	Complete	Complete	Complete
10915at33554	TESK1	13	0	0	0	Complete	Complete	Complete	Complete	Complete	Complete	Complete	Complete	Complete	Complete	Complete	Complete	Complete
1091at33554	ARID1A	13	0	0	0	Complete	Complete	Complete	Complete	Complete	Complete	Complete	Complete	Complete	Complete	Complete	Complete	Complete
10921at33554	TRIM72	13	0	0	0	Complete	Complete	Complete	Complete	Complete	Complete	Complete	Complete	Complete	Complete	Complete	Complete	Complete
10922at33554	HNF4A	13	0	0	0	Complete	Complete	Complete	Complete	Complete	Complete	Complete	Complete	Complete	Complete	Complete	Complete	Complete
10923at33554	GAL3ST4	13	0	0	0	Complete	Complete	Complete	Complete	Complete	Complete	Complete	Complete	Complete	Complete	Complete	Complete	Complete
10926at33554	LOC475367	13	0	0	0	Complete	Complete	Complete	Complete	Complete	Complete	Complete	Complete	Complete	Complete	Complete	Complete	Complete
10927at33554	KLHL35	13	0	0	0	Complete	Complete	Complete	Complete	Complete	Complete	Complete	Complete	Complete	Complete	Complete	Complete	Complete
10928at33554	ATAD3A	13	0	0	0	Complete	Complete	Complete	Complete	Complete	Complete	Complete	Complete	Complete	Complete	Complete	Complete	Complete
1092at33554	MRC2	13	0	0	0	Complete	Complete	Complete	Complete	Complete	Complete	Complete	Complete	Complete	Complete	Complete	Complete	Complete
10932at33554	IRF6	13	0	0	0	Complete	Complete	Complete	Complete	Complete	Complete	Complete	Complete	Complete	Complete	Complete	Complete	Complete
10933at33554	EED	13	0	0	0	Complete	Complete	Complete	Complete	Complete	Complete	Complete	Complete	Complete	Complete	Complete	Complete	Complete
10935at33554	TRIM6	13	0	0	0	Complete	Complete	Complete	Complete	Complete	Complete	Complete	Complete	Complete	Complete	Complete	Complete	Complete
10936at33554	SCARB2	13	0	0	0	Complete	Complete	Complete	Complete	Complete	Complete	Complete	Complete	Complete	Complete	Complete	Complete	Complete
10937at33554	ANKRD34B	13	0	0	0	Complete	Complete	Complete	Complete	Complete	Complete	Complete	Complete	Complete	Complete	Complete	Complete	Complete
10938at33554	ATE1	13	0	0	0	Complete	Complete	Complete	Complete	Complete	Complete	Complete	Complete	Complete	Complete	Complete	Complete	Complete
10939at33554	ARMCX5	12	1	0	0	Complete	Complete	Complete	Complete	Complete	Complete	Complete	Complete	Missing	Complete	Complete	Complete	Complete
1093at33554	CDK5RAP2	13	0	0	0	Complete	Complete	Complete	Complete	Complete	Complete	Complete	Complete	Complete	Complete	Complete	Complete	Complete
10941at33554	SYT3	13	0	0	0	Complete	Complete	Complete	Complete	Complete	Complete	Complete	Complete	Complete	Complete	Complete	Complete	Complete
10944at33554	PRSS56	13	0	0	0	Complete	Complete	Complete	Complete	Complete	Complete	Complete	Complete	Complete	Complete	Complete	Complete	Complete
10949at33554	UQCRC1	13	0	0	0	Complete	Complete	Complete	Complete	Complete	Complete	Complete	Complete	Complete	Complete	Complete	Complete	Complete
10951at33554	HRH1	13	0	0	0	Complete	Complete	Complete	Complete	Complete	Complete	Complete	Complete	Complete	Complete	Complete	Complete	Complete
10952at33554	IPPK	1	12	0	0	Missing	Missing	Missing	Complete	Missing	Missing	Missing	Missing	Missing	Missing	Missing	Missing	Missing
10955at33554	PNKP	13	0	0	0	Complete	Complete	Complete	Complete	Complete	Complete	Complete	Complete	Complete	Complete	Complete	Complete	Complete
10958at33554	LRIT2	13	0	0	0	Complete	Complete	Complete	Complete	Complete	Complete	Complete	Complete	Complete	Complete	Complete	Complete	Complete
10959at33554	PGS1	13	0	0	0	Complete	Complete	Complete	Complete	Complete	Complete	Complete	Complete	Complete	Complete	Complete	Complete	Complete
1095at33554	ADGRL3	13	0	0	0	Complete	Complete	Complete	Complete	Complete	Complete	Complete	Complete	Complete	Complete	Complete	Complete	Complete
10961at33554	NCBP3	13	0	0	0	Complete	Complete	Complete	Complete	Complete	Complete	Complete	Complete	Complete	Complete	Complete	Complete	Complete
10962at33554	UEVLD	13	0	0	0	Complete	Complete	Complete	Complete	Complete	Complete	Complete	Complete	Complete	Complete	Complete	Complete	Complete
10964at33554	TMEM104	13	0	0	0	Complete	Complete	Complete	Complete	Complete	Complete	Complete	Complete	Complete	Complete	Complete	Complete	Complete
10965at33554	PROC	13	0	0	0	Complete	Complete	Complete	Complete	Complete	Complete	Complete	Complete	Complete	Complete	Complete	Complete	Complete
10969at33554	LOC476047	13	0	0	0	Complete	Complete	Complete	Complete	Complete	Complete	Complete	Complete	Complete	Complete	Complete	Complete	Complete
1096at33554	MICAL2	13	0	0	0	Complete	Complete	Complete	Complete	Complete	Complete	Complete	Complete	Complete	Complete	Complete	Complete	Complete
10971at33554	NEU3	13	0	0	0	Complete	Complete	Complete	Complete	Complete	Complete	Complete	Complete	Complete	Complete	Complete	Complete	Complete
10974at33554	WRAP73	13	0	0	0	Complete	Complete	Complete	Complete	Complete	Complete	Complete	Complete	Complete	Complete	Complete	Complete	Complete
10975at33554	PFKFB1	11	2	0	0	Complete	Complete	Complete	Complete	Complete	Complete	Missing	Complete	Complete	Complete	Missing	Complete	Complete
10978at33554	WDR34	13	0	0	0	Complete	Complete	Complete	Complete	Complete	Complete	Complete	Complete	Complete	Complete	Complete	Complete	Complete
10979at33554	GPATCH3	13	0	0	0	Complete	Complete	Complete	Complete	Complete	Complete	Complete	Complete	Complete	Complete	Complete	Complete	Complete
1097at33554	TIAM1	13	0	0	0	Complete	Complete	Complete	Complete	Complete	Complete	Complete	Complete	Complete	Complete	Complete	Complete	Complete
10983at33554	NAGPA	13	0	0	0	Complete	Complete	Complete	Complete	Complete	Complete	Complete	Complete	Complete	Complete	Complete	Complete	Complete
10986at33554	MMP17	13	0	0	0	Complete	Complete	Complete	Complete	Complete	Complete	Complete	Complete	Complete	Complete	Complete	Complete	Complete
10990at33554	TMEM135	13	0	0	0	Complete	Complete	Complete	Complete	Complete	Complete	Complete	Complete	Complete	Complete	Complete	Complete	Complete
10992at33554	OLFM1	13	0	0	0	Complete	Complete	Complete	Complete	Complete	Complete	Complete	Complete	Complete	Complete	Complete	Complete	Complete
10995at33554	CASP8	13	0	0	0	Complete	Complete	Complete	Complete	Complete	Complete	Complete	Complete	Complete	Complete	Complete	Complete	Complete
10996at33554	DBT	13	0	0	0	Complete	Complete	Complete	Complete	Complete	Complete	Complete	Complete	Complete	Complete	Complete	Complete	Complete
10997at33554	SESN3	13	0	0	0	Complete	Complete	Complete	Complete	Complete	Complete	Complete	Complete	Complete	Complete	Complete	Complete	Complete
10998at33554	OASL	13	0	0	0	Complete	Complete	Complete	Complete	Complete	Complete	Complete	Complete	Complete	Complete	Complete	Complete	Complete
1099at33554	APC2	13	0	0	0	Complete	Complete	Complete	Complete	Complete	Complete	Complete	Complete	Complete	Complete	Complete	Complete	Complete
109at33554	SVEP1	13	0	0	0	Complete	Complete	Complete	Complete	Complete	Complete	Complete	Complete	Complete	Complete	Complete	Complete	Complete
11000at33554	DDX51	13	0	0	0	Complete	Complete	Complete	Complete	Complete	Complete	Complete	Complete	Complete	Complete	Complete	Complete	Complete
11001at33554	CSF1	13	0	0	0	Complete	Complete	Complete	Complete	Complete	Complete	Complete	Complete	Complete	Complete	Complete	Complete	Complete
11006at33554	CDK18	13	0	0	0	Complete	Complete	Complete	Complete	Complete	Complete	Complete	Complete	Complete	Complete	Complete	Complete	Complete
11008at33554	IFIT5	13	0	0	0	Complete	Complete	Complete	Complete	Complete	Complete	Complete	Complete	Complete	Complete	Complete	Complete	Complete
11009at33554	ALDH8A1	13	0	0	0	Complete	Complete	Complete	Complete	Complete	Complete	Complete	Complete	Complete	Complete	Complete	Complete	Complete
1100at33554	CPS1	13	0	0	0	Complete	Complete	Complete	Complete	Complete	Complete	Complete	Complete	Complete	Complete	Complete	Complete	Complete
11012at33554	SLC16A10	13	0	0	0	Complete	Complete	Complete	Complete	Complete	Complete	Complete	Complete	Complete	Complete	Complete	Complete	Complete
11016at33554	ANTXR1	13	0	0	0	Complete	Complete	Complete	Complete	Complete	Complete	Complete	Complete	Complete	Complete	Complete	Complete	Complete
11017at33554	SENP3	13	0	0	0	Complete	Complete	Complete	Complete	Complete	Complete	Complete	Complete	Complete	Complete	Complete	Complete	Complete
11018at33554	MIER2	13	0	0	0	Complete	Complete	Complete	Complete	Complete	Complete	Complete	Complete	Complete	Complete	Complete	Complete	Complete
11019at33554	LBR	13	0	0	0	Complete	Complete	Complete	Complete	Complete	Complete	Complete	Complete	Complete	Complete	Complete	Complete	Complete
11022at33554	FUCA2	13	0	0	0	Complete	Complete	Complete	Complete	Complete	Complete	Complete	Complete	Complete	Complete	Complete	Complete	Complete
11023at33554	THUMPD2	13	0	0	0	Complete	Complete	Complete	Complete	Complete	Complete	Complete	Complete	Complete	Complete	Complete	Complete	Complete
11024at33554	ACVRL1	13	0	0	0	Complete	Complete	Complete	Complete	Complete	Complete	Complete	Complete	Complete	Complete	Complete	Complete	Complete
11025at33554	PRMT3	13	0	0	0	Complete	Complete	Complete	Complete	Complete	Complete	Complete	Complete	Complete	Complete	Complete	Complete	Complete
11026at33554	NEPRO	13	0	0	0	Complete	Complete	Complete	Complete	Complete	Complete	Complete	Complete	Complete	Complete	Complete	Complete	Complete
11027at33554	OTOP3	12	0	0	1	Complete	Complete	Complete	Complete	Complete	Complete	Complete	Complete	Complete	Fragmented	Complete	Complete	Complete
11028at33554	MMP21	13	0	0	0	Complete	Complete	Complete	Complete	Complete	Complete	Complete	Complete	Complete	Complete	Complete	Complete	Complete
11029at33554	OTOP1	13	0	0	0	Complete	Complete	Complete	Complete	Complete	Complete	Complete	Complete	Complete	Complete	Complete	Complete	Complete
11032at33554	ETV6	13	0	0	0	Complete	Complete	Complete	Complete	Complete	Complete	Complete	Complete	Complete	Complete	Complete	Complete	Complete
11034at33554	CNDP2	13	0	0	0	Complete	Complete	Complete	Complete	Complete	Complete	Complete	Complete	Complete	Complete	Complete	Complete	Complete
11035at33554	METTL4	13	0	0	0	Complete	Complete	Complete	Complete	Complete	Complete	Complete	Complete	Complete	Complete	Complete	Complete	Complete
11036at33554	ZSWIM1	13	0	0	0	Complete	Complete	Complete	Complete	Complete	Complete	Complete	Complete	Complete	Complete	Complete	Complete	Complete
11037at33554	P4HTM	13	0	0	0	Complete	Complete	Complete	Complete	Complete	Complete	Complete	Complete	Complete	Complete	Complete	Complete	Complete
11038at33554	APBB3	13	0	0	0	Complete	Complete	Complete	Complete	Complete	Complete	Complete	Complete	Complete	Complete	Complete	Complete	Complete
11039at33554	SLC13A5	13	0	0	0	Complete	Complete	Complete	Complete	Complete	Complete	Complete	Complete	Complete	Complete	Complete	Complete	Complete
1103at33554	LOC607201	12	0	0	1	Complete	Complete	Complete	Complete	Complete	Complete	Complete	Complete	Complete	Complete	Fragmented	Complete	Complete
11040at33554	FAM161B	13	0	0	0	Complete	Complete	Complete	Complete	Complete	Complete	Complete	Complete	Complete	Complete	Complete	Complete	Complete
11042at33554	ITFG2	13	0	0	0	Complete	Complete	Complete	Complete	Complete	Complete	Complete	Complete	Complete	Complete	Complete	Complete	Complete
11043at33554	TUBD1	13	0	0	0	Complete	Complete	Complete	Complete	Complete	Complete	Complete	Complete	Complete	Complete	Complete	Complete	Complete
11046at33554	C15H12orf50	13	0	0	0	Complete	Complete	Complete	Complete	Complete	Complete	Complete	Complete	Complete	Complete	Complete	Complete	Complete
11047at33554	ATXN10	13	0	0	0	Complete	Complete	Complete	Complete	Complete	Complete	Complete	Complete	Complete	Complete	Complete	Complete	Complete
11048at33554	SRMS	12	0	1	0	Complete	Complete	Complete	Complete	Complete	Complete	Complete	Complete	Complete	Duplicated	Complete	Complete	Complete
11049at33554	SERPIND1	13	0	0	0	Complete	Complete	Complete	Complete	Complete	Complete	Complete	Complete	Complete	Complete	Complete	Complete	Complete
1104at33554	MAP3K4	13	0	0	0	Complete	Complete	Complete	Complete	Complete	Complete	Complete	Complete	Complete	Complete	Complete	Complete	Complete
11052at33554	UBAP1	13	0	0	0	Complete	Complete	Complete	Complete	Complete	Complete	Complete	Complete	Complete	Complete	Complete	Complete	Complete
11054at33554	FRS2	13	0	0	0	Complete	Complete	Complete	Complete	Complete	Complete	Complete	Complete	Complete	Complete	Complete	Complete	Complete
11055at33554	CYP2D15	13	0	0	0	Complete	Complete	Complete	Complete	Complete	Complete	Complete	Complete	Complete	Complete	Complete	Complete	Complete
11056at33554	SGO1	13	0	0	0	Complete	Complete	Complete	Complete	Complete	Complete	Complete	Complete	Complete	Complete	Complete	Complete	Complete
11058at33554	BBOF1	13	0	0	0	Complete	Complete	Complete	Complete	Complete	Complete	Complete	Complete	Complete	Complete	Complete	Complete	Complete
11059at33554	SLC9B1	13	0	0	0	Complete	Complete	Complete	Complete	Complete	Complete	Complete	Complete	Complete	Complete	Complete	Complete	Complete
1105at33554	GRIN2A	13	0	0	0	Complete	Complete	Complete	Complete	Complete	Complete	Complete	Complete	Complete	Complete	Complete	Complete	Complete
11061at33554	LACTB	13	0	0	0	Complete	Complete	Complete	Complete	Complete	Complete	Complete	Complete	Complete	Complete	Complete	Complete	Complete
11062at33554	OPTN	0 (13)	13 (0)	0	0	Missing	Missing	Missing	Missing	Missing	Missing	Missing	Missing	Missing	Missing	Missing	Missing	Missing
11063at33554	MAPK10	0 (13)	13 (0)	0	0	Missing	Missing	Missing	Missing	Missing	Missing	Missing	Missing	Missing	Missing	Missing	Missing	Missing
11064at33554	UFSP2	13	0	0	0	Complete	Complete	Complete	Complete	Complete	Complete	Complete	Complete	Complete	Complete	Complete	Complete	Complete
11066at33554	KYNU	13	0	0	0	Complete	Complete	Complete	Complete	Complete	Complete	Complete	Complete	Complete	Complete	Complete	Complete	Complete
11068at33554	STEAP4	13	0	0	0	Complete	Complete	Complete	Complete	Complete	Complete	Complete	Complete	Complete	Complete	Complete	Complete	Complete
1106at33554	GRIN2B	13	0	0	0	Complete	Complete	Complete	Complete	Complete	Complete	Complete	Complete	Complete	Complete	Complete	Complete	Complete
11074at33554	ASL	13	0	0	0	Complete	Complete	Complete	Complete	Complete	Complete	Complete	Complete	Complete	Complete	Complete	Complete	Complete
11076at33554	NSUN6	13	0	0	0	Complete	Complete	Complete	Complete	Complete	Complete	Complete	Complete	Complete	Complete	Complete	Complete	Complete
11077at33554	CD36	13	0	0	0	Complete	Complete	Complete	Complete	Complete	Complete	Complete	Complete	Complete	Complete	Complete	Complete	Complete
1107at33554	CAMTA1	13	0	0	0	Complete	Complete	Complete	Complete	Complete	Complete	Complete	Complete	Complete	Complete	Complete	Complete	Complete
11081at33554	ERP44	13	0	0	0	Complete	Complete	Complete	Complete	Complete	Complete	Complete	Complete	Complete	Complete	Complete	Complete	Complete
11082at33554	TEKT5	13	0	0	0	Complete	Complete	Complete	Complete	Complete	Complete	Complete	Complete	Complete	Complete	Complete	Complete	Complete
11083at33554	FSD1	13	0	0	0	Complete	Complete	Complete	Complete	Complete	Complete	Complete	Complete	Complete	Complete	Complete	Complete	Complete
11084at33554	KCNK5	12	1	0	0	Complete	Complete	Complete	Complete	Complete	Complete	Complete	Complete	Complete	Complete	Missing	Complete	Complete
11086at33554	B3GLCT	13	0	0	0	Complete	Complete	Complete	Complete	Complete	Complete	Complete	Complete	Complete	Complete	Complete	Complete	Complete
11088at33554	ARFGAP3	13	0	0	0	Complete	Complete	Complete	Complete	Complete	Complete	Complete	Complete	Complete	Complete	Complete	Complete	Complete
1108at33554	MROH2A	13	0	0	0	Complete	Complete	Complete	Complete	Complete	Complete	Complete	Complete	Complete	Complete	Complete	Complete	Complete
11093at33554	RDX	13	0	0	0	Complete	Complete	Complete	Complete	Complete	Complete	Complete	Complete	Complete	Complete	Complete	Complete	Complete
11096at33554	ST8SIA4	13	0	0	0	Complete	Complete	Complete	Complete	Complete	Complete	Complete	Complete	Complete	Complete	Complete	Complete	Complete
11097at33554	NARF	13	0	0	0	Complete	Complete	Complete	Complete	Complete	Complete	Complete	Complete	Complete	Complete	Complete	Complete	Complete
11101at33554	ASZ1	13	0	0	0	Complete	Complete	Complete	Complete	Complete	Complete	Complete	Complete	Complete	Complete	Complete	Complete	Complete
11102at33554	ALG1	13	0	0	0	Complete	Complete	Complete	Complete	Complete	Complete	Complete	Complete	Complete	Complete	Complete	Complete	Complete
11109at33554	MPHOSPH10	13	0	0	0	Complete	Complete	Complete	Complete	Complete	Complete	Complete	Complete	Complete	Complete	Complete	Complete	Complete
11110at33554	CRTC2	13	0	0	0	Complete	Complete	Complete	Complete	Complete	Complete	Complete	Complete	Complete	Complete	Complete	Complete	Complete
11111at33554	RNF169	13	0	0	0	Complete	Complete	Complete	Complete	Complete	Complete	Complete	Complete	Complete	Complete	Complete	Complete	Complete
11112at33554	KRI1	13	0	0	0	Complete	Complete	Complete	Complete	Complete	Complete	Complete	Complete	Complete	Complete	Complete	Complete	Complete
11114at33554	DCAF13	0	0	13	0	Duplicated	Duplicated	Duplicated	Duplicated	Duplicated	Duplicated	Duplicated	Duplicated	Duplicated	Duplicated	Duplicated	Duplicated	Duplicated
11116at33554	GFRA2	13	0	0	0	Complete	Complete	Complete	Complete	Complete	Complete	Complete	Complete	Complete	Complete	Complete	Complete	Complete
11117at33554	TUBE1	13	0	0	0	Complete	Complete	Complete	Complete	Complete	Complete	Complete	Complete	Complete	Complete	Complete	Complete	Complete
11118at33554	TRIM10	12	1	0	0	Complete	Complete	Complete	Complete	Complete	Complete	Complete	Complete	Missing	Complete	Complete	Complete	Complete
1111at33554	ZFYVE16	12	0	0	1	Complete	Complete	Complete	Complete	Complete	Complete	Complete	Complete	Complete	Complete	Complete	Complete	Fragmented
11122at33554	TBC1D10A	13	0	0	0	Complete	Complete	Complete	Complete	Complete	Complete	Complete	Complete	Complete	Complete	Complete	Complete	Complete
11125at33554	ARFGAP2	13	0	0	0	Complete	Complete	Complete	Complete	Complete	Complete	Complete	Complete	Complete	Complete	Complete	Complete	Complete
11126at33554	PDZD3	0 (13)	13 (0)	0	0	Missing	Missing	Missing	Missing	Missing	Missing	Missing	Missing	Missing	Missing	Missing	Missing	Missing
11127at33554	TKFC	13	0	0	0	Complete	Complete	Complete	Complete	Complete	Complete	Complete	Complete	Complete	Complete	Complete	Complete	Complete
11128at33554	TMCO4	13	0	0	0	Complete	Complete	Complete	Complete	Complete	Complete	Complete	Complete	Complete	Complete	Complete	Complete	Complete
11129at33554	CCDC116	13	0	0	0	Complete	Complete	Complete	Complete	Complete	Complete	Complete	Complete	Complete	Complete	Complete	Complete	Complete
11131at33554	AZIN1	13	0	0	0	Complete	Complete	Complete	Complete	Complete	Complete	Complete	Complete	Complete	Complete	Complete	Complete	Complete
11134at33554	KCNS3	13	0	0	0	Complete	Complete	Complete	Complete	Complete	Complete	Complete	Complete	Complete	Complete	Complete	Complete	Complete
11136at33554	ETV3	11	0	0	2	Complete	Complete	Complete	Complete	Complete	Complete	Complete	Complete	Complete	Fragmented	Fragmented	Complete	Complete
11137at33554	SLC9B2	13	0	0	0	Complete	Complete	Complete	Complete	Complete	Complete	Complete	Complete	Complete	Complete	Complete	Complete	Complete
11138at33554	FBXO15	13	0	0	0	Complete	Complete	Complete	Complete	Complete	Complete	Complete	Complete	Complete	Complete	Complete	Complete	Complete
11140at33554	TAF4	13	0	0	0	Complete	Complete	Complete	Complete	Complete	Complete	Complete	Complete	Complete	Complete	Complete	Complete	Complete
11141at33554	SUFU	13	0	0	0	Complete	Complete	Complete	Complete	Complete	Complete	Complete	Complete	Complete	Complete	Complete	Complete	Complete
11142at33554	USP30	13	0	0	0	Complete	Complete	Complete	Complete	Complete	Complete	Complete	Complete	Complete	Complete	Complete	Complete	Complete
11143at33554	KATNAL1	13	0	0	0	Complete	Complete	Complete	Complete	Complete	Complete	Complete	Complete	Complete	Complete	Complete	Complete	Complete
11144at33554	PIK3R3	13	0	0	0	Complete	Complete	Complete	Complete	Complete	Complete	Complete	Complete	Complete	Complete	Complete	Complete	Complete
11145at33554	CYP27B1	13	0	0	0	Complete	Complete	Complete	Complete	Complete	Complete	Complete	Complete	Complete	Complete	Complete	Complete	Complete
11147at33554	API5	12	1	0	0	Complete	Complete	Complete	Complete	Complete	Complete	Complete	Complete	Complete	Complete	Complete	Complete	Missing
11149at33554	STAM	13	0	0	0	Complete	Complete	Complete	Complete	Complete	Complete	Complete	Complete	Complete	Complete	Complete	Complete	Complete
11151at33554	SLC1A3	13	0	0	0	Complete	Complete	Complete	Complete	Complete	Complete	Complete	Complete	Complete	Complete	Complete	Complete	Complete
11152at33554	ALDH5A1	13	0	0	0	Complete	Complete	Complete	Complete	Complete	Complete	Complete	Complete	Complete	Complete	Complete	Complete	Complete
11154at33554	SHOC2	13	0	0	0	Complete	Complete	Complete	Complete	Complete	Complete	Complete	Complete	Complete	Complete	Complete	Complete	Complete
11156at33554	KHSRP	13	0	0	0	Complete	Complete	Complete	Complete	Complete	Complete	Complete	Complete	Complete	Complete	Complete	Complete	Complete
11157at33554	TTLL9	13	0	0	0	Complete	Complete	Complete	Complete	Complete	Complete	Complete	Complete	Complete	Complete	Complete	Complete	Complete
11158at33554	UBA3	13	0	0	0	Complete	Complete	Complete	Complete	Complete	Complete	Complete	Complete	Complete	Complete	Complete	Complete	Complete
11159at33554	LOC101097889	0 (0)	13 (13)	0	0	Missing	Missing	Missing	Missing	Missing	Missing	Missing	Missing	Missing	Missing	Missing	Missing	Missing
1115at33554	CHD4	13	0	0	0	Complete	Complete	Complete	Complete	Complete	Complete	Complete	Complete	Complete	Complete	Complete	Complete	Complete
11163at33554	LPCAT4	13	0	0	0	Complete	Complete	Complete	Complete	Complete	Complete	Complete	Complete	Complete	Complete	Complete	Complete	Complete
11165at33554	FDXR	13	0	0	0	Complete	Complete	Complete	Complete	Complete	Complete	Complete	Complete	Complete	Complete	Complete	Complete	Complete
11166at33554	RFT1	7	6	0	0	Missing	Complete	Missing	Missing	Complete	Complete	Missing	Complete	Missing	Missing	Complete	Complete	Complete
11168at33554	SLC34A2	13	0	0	0	Complete	Complete	Complete	Complete	Complete	Complete	Complete	Complete	Complete	Complete	Complete	Complete	Complete
1116at33554	KMT2E	13	0	0	0	Complete	Complete	Complete	Complete	Complete	Complete	Complete	Complete	Complete	Complete	Complete	Complete	Complete
11172at33554	FBXW2	13	0	0	0	Complete	Complete	Complete	Complete	Complete	Complete	Complete	Complete	Complete	Complete	Complete	Complete	Complete
11173at33554	RASGEF1C	13	0	0	0	Complete	Complete	Complete	Complete	Complete	Complete	Complete	Complete	Complete	Complete	Complete	Complete	Complete
11177at33554	SPRTN	13	0	0	0	Complete	Complete	Complete	Complete	Complete	Complete	Complete	Complete	Complete	Complete	Complete	Complete	Complete
11178at33554	TC2N	13	0	0	0	Complete	Complete	Complete	Complete	Complete	Complete	Complete	Complete	Complete	Complete	Complete	Complete	Complete
11179at33554	TH	13	0	0	0	Complete	Complete	Complete	Complete	Complete	Complete	Complete	Complete	Complete	Complete	Complete	Complete	Complete
11180at33554	SPPL2A	13	0	0	0	Complete	Complete	Complete	Complete	Complete	Complete	Complete	Complete	Complete	Complete	Complete	Complete	Complete
11182at33554	OSGIN1	13	0	0	0	Complete	Complete	Complete	Complete	Complete	Complete	Complete	Complete	Complete	Complete	Complete	Complete	Complete
11183at33554	PLXDC1	13	0	0	0	Complete	Complete	Complete	Complete	Complete	Complete	Complete	Complete	Complete	Complete	Complete	Complete	Complete
11184at33554	PTBP2	13	0	0	0	Complete	Complete	Complete	Complete	Complete	Complete	Complete	Complete	Complete	Complete	Complete	Complete	Complete
11185at33554	SLC7A6	0 (13)	13 (0)	0	0	Missing	Missing	Missing	Missing	Missing	Missing	Missing	Missing	Missing	Missing	Missing	Missing	Missing
11186at33554	GPR176	13	0	0	0	Complete	Complete	Complete	Complete	Complete	Complete	Complete	Complete	Complete	Complete	Complete	Complete	Complete
11187at33554	ADAT1	13	0	0	0	Complete	Complete	Complete	Complete	Complete	Complete	Complete	Complete	Complete	Complete	Complete	Complete	Complete
11188at33554	CYP4X1	13	0	0	0	Complete	Complete	Complete	Complete	Complete	Complete	Complete	Complete	Complete	Complete	Complete	Complete	Complete
11190at33554	C17H2orf81	13	0	0	0	Complete	Complete	Complete	Complete	Complete	Complete	Complete	Complete	Complete	Complete	Complete	Complete	Complete
11191at33554	TESPA1	13	0	0	0	Complete	Complete	Complete	Complete	Complete	Complete	Complete	Complete	Complete	Complete	Complete	Complete	Complete
11192at33554	SPATS2	13	0	0	0	Complete	Complete	Complete	Complete	Complete	Complete	Complete	Complete	Complete	Complete	Complete	Complete	Complete
11193at33554	MUS81	13	0	0	0	Complete	Complete	Complete	Complete	Complete	Complete	Complete	Complete	Complete	Complete	Complete	Complete	Complete
11194at33554	DYTN	13	0	0	0	Complete	Complete	Complete	Complete	Complete	Complete	Complete	Complete	Complete	Complete	Complete	Complete	Complete
11197at33554	GALNTL5	13	0	0	0	Complete	Complete	Complete	Complete	Complete	Complete	Complete	Complete	Complete	Complete	Complete	Complete	Complete
11199at33554	INPP5K	13	0	0	0	Complete	Complete	Complete	Complete	Complete	Complete	Complete	Complete	Complete	Complete	Complete	Complete	Complete
11201at33554	MAP3K8	13	0	0	0	Complete	Complete	Complete	Complete	Complete	Complete	Complete	Complete	Complete	Complete	Complete	Complete	Complete
11203at33554	TRIM21	12	0	1	0	Complete	Complete	Complete	Complete	Complete	Duplicated	Complete	Complete	Complete	Complete	Complete	Complete	Complete
11205at33554	TRMT13	13	0	0	0	Complete	Complete	Complete	Complete	Complete	Complete	Complete	Complete	Complete	Complete	Complete	Complete	Complete
11206at33554	UBXN7	13	0	0	0	Complete	Complete	Complete	Complete	Complete	Complete	Complete	Complete	Complete	Complete	Complete	Complete	Complete
11207at33554	PRIM2	13	0	0	0	Complete	Complete	Complete	Complete	Complete	Complete	Complete	Complete	Complete	Complete	Complete	Complete	Complete
11208at33554	FAM126A	13	0	0	0	Complete	Complete	Complete	Complete	Complete	Complete	Complete	Complete	Complete	Complete	Complete	Complete	Complete
11209at33554	VSIG10	13	0	0	0	Complete	Complete	Complete	Complete	Complete	Complete	Complete	Complete	Complete	Complete	Complete	Complete	Complete
1120at33554	AFDN	13	0	0	0	Complete	Complete	Complete	Complete	Complete	Complete	Complete	Complete	Complete	Complete	Complete	Complete	Complete
11211at33554	BBS4	13	0	0	0	Complete	Complete	Complete	Complete	Complete	Complete	Complete	Complete	Complete	Complete	Complete	Complete	Complete
11212at33554	EPS8L3	13	0	0	0	Complete	Complete	Complete	Complete	Complete	Complete	Complete	Complete	Complete	Complete	Complete	Complete	Complete
11214at33554	ENPP4	13	0	0	0	Complete	Complete	Complete	Complete	Complete	Complete	Complete	Complete	Complete	Complete	Complete	Complete	Complete
11217at33554	MEIOB	13	0	0	0	Complete	Complete	Complete	Complete	Complete	Complete	Complete	Complete	Complete	Complete	Complete	Complete	Complete
11218at33554	BTBD17	13	0	0	0	Complete	Complete	Complete	Complete	Complete	Complete	Complete	Complete	Complete	Complete	Complete	Complete	Complete
11219at33554	NR6A1	13	0	0	0	Complete	Complete	Complete	Complete	Complete	Complete	Complete	Complete	Complete	Complete	Complete	Complete	Complete
11220at33554	TRIM22	13	0	0	0	Complete	Complete	Complete	Complete	Complete	Complete	Complete	Complete	Complete	Complete	Complete	Complete	Complete
11222at33554	MYOT	0 (13)	13 (0)	0	0	Missing	Missing	Missing	Missing	Missing	Missing	Missing	Missing	Missing	Missing	Missing	Missing	Missing
11224at33554	PRAME	13	0	0	0	Complete	Complete	Complete	Complete	Complete	Complete	Complete	Complete	Complete	Complete	Complete	Complete	Complete
11229at33554	FAM83D	13	0	0	0	Complete	Complete	Complete	Complete	Complete	Complete	Complete	Complete	Complete	Complete	Complete	Complete	Complete
11230at33554	ENTHD1	13	0	0	0	Complete	Complete	Complete	Complete	Complete	Complete	Complete	Complete	Complete	Complete	Complete	Complete	Complete
11231at33554	CLINT1	13	0	0	0	Complete	Complete	Complete	Complete	Complete	Complete	Complete	Complete	Complete	Complete	Complete	Complete	Complete
11232at33554	LSR	12	1	0	0	Complete	Complete	Complete	Complete	Complete	Complete	Complete	Complete	Complete	Complete	Missing	Complete	Complete
11235at33554	FBRSL1	13	0	0	0	Complete	Complete	Complete	Complete	Complete	Complete	Complete	Complete	Complete	Complete	Complete	Complete	Complete
11237at33554	KAT8	13	0	0	0	Complete	Complete	Complete	Complete	Complete	Complete	Complete	Complete	Complete	Complete	Complete	Complete	Complete
11238at33554	FKTN	12	0	1	0	Complete	Complete	Complete	Complete	Complete	Complete	Complete	Complete	Complete	Duplicated	Complete	Complete	Complete
11239at33554	METTL17	13	0	0	0	Complete	Complete	Complete	Complete	Complete	Complete	Complete	Complete	Complete	Complete	Complete	Complete	Complete
11240at33554	ADHFE1	13	0	0	0	Complete	Complete	Complete	Complete	Complete	Complete	Complete	Complete	Complete	Complete	Complete	Complete	Complete
11244at33554	C3AR1	13	0	0	0	Complete	Complete	Complete	Complete	Complete	Complete	Complete	Complete	Complete	Complete	Complete	Complete	Complete
11245at33554	HDAC3	13	0	0	0	Complete	Complete	Complete	Complete	Complete	Complete	Complete	Complete	Complete	Complete	Complete	Complete	Complete
11246at33554	CHRNA2	13	0	0	0	Complete	Complete	Complete	Complete	Complete	Complete	Complete	Complete	Complete	Complete	Complete	Complete	Complete
11247at33554	P4HB	13	0	0	0	Complete	Complete	Complete	Complete	Complete	Complete	Complete	Complete	Complete	Complete	Complete	Complete	Complete
11248at33554	NAPRT	13	0	0	0	Complete	Complete	Complete	Complete	Complete	Complete	Complete	Complete	Complete	Complete	Complete	Complete	Complete
11250at33554	SPDL1	13	0	0	0	Complete	Complete	Complete	Complete	Complete	Complete	Complete	Complete	Complete	Complete	Complete	Complete	Complete
11251at33554	RBM47	13	0	0	0	Complete	Complete	Complete	Complete	Complete	Complete	Complete	Complete	Complete	Complete	Complete	Complete	Complete
11253at33554	ISM1	13	0	0	0	Complete	Complete	Complete	Complete	Complete	Complete	Complete	Complete	Complete	Complete	Complete	Complete	Complete
11254at33554	PRMT2	12	1	0	0	Complete	Complete	Complete	Complete	Complete	Complete	Complete	Complete	Missing	Complete	Complete	Complete	Complete
11257at33554	TPH1	13	0	0	0	Complete	Complete	Complete	Complete	Complete	Complete	Complete	Complete	Complete	Complete	Complete	Complete	Complete
1125at33554	NOS1	13	0	0	0	Complete	Complete	Complete	Complete	Complete	Complete	Complete	Complete	Complete	Complete	Complete	Complete	Complete
11261at33554	KCNS2	13	0	0	0	Complete	Complete	Complete	Complete	Complete	Complete	Complete	Complete	Complete	Complete	Complete	Complete	Complete
11265at33554	TRIM68	13	0	0	0	Complete	Complete	Complete	Complete	Complete	Complete	Complete	Complete	Complete	Complete	Complete	Complete	Complete
11270at33554	NOC4L	13	0	0	0	Complete	Complete	Complete	Complete	Complete	Complete	Complete	Complete	Complete	Complete	Complete	Complete	Complete
11275at33554	NPAS1	13	0	0	0	Complete	Complete	Complete	Complete	Complete	Complete	Complete	Complete	Complete	Complete	Complete	Complete	Complete
11276at33554	SQOR	13	0	0	0	Complete	Complete	Complete	Complete	Complete	Complete	Complete	Complete	Complete	Complete	Complete	Complete	Complete
11277at33554	CNR1	13	0	0	0	Complete	Complete	Complete	Complete	Complete	Complete	Complete	Complete	Complete	Complete	Complete	Complete	Complete
11278at33554	DDX25	13	0	0	0	Complete	Complete	Complete	Complete	Complete	Complete	Complete	Complete	Complete	Complete	Complete	Complete	Complete
1127at33554	TSPOAP1	13	0	0	0	Complete	Complete	Complete	Complete	Complete	Complete	Complete	Complete	Complete	Complete	Complete	Complete	Complete
11280at33554	CYP11B2	13	0	0	0	Complete	Complete	Complete	Complete	Complete	Complete	Complete	Complete	Complete	Complete	Complete	Complete	Complete
11281at33554	FH	13	0	0	0	Complete	Complete	Complete	Complete	Complete	Complete	Complete	Complete	Complete	Complete	Complete	Complete	Complete
11282at33554	STEAP3	13	0	0	0	Complete	Complete	Complete	Complete	Complete	Complete	Complete	Complete	Complete	Complete	Complete	Complete	Complete
11283at33554	SNX1	13	0	0	0	Complete	Complete	Complete	Complete	Complete	Complete	Complete	Complete	Complete	Complete	Complete	Complete	Complete
11284at33554	SOCS6	12	1	0	0	Complete	Complete	Complete	Complete	Complete	Complete	Complete	Complete	Complete	Complete	Missing	Complete	Complete
11285at33554	ACBD5	13	0	0	0	Complete	Complete	Complete	Complete	Complete	Complete	Complete	Complete	Complete	Complete	Complete	Complete	Complete
11288at33554	GATAD2B	13	0	0	0	Complete	Complete	Complete	Complete	Complete	Complete	Complete	Complete	Complete	Complete	Complete	Complete	Complete
11289at33554	CLEC4F	13	0	0	0	Complete	Complete	Complete	Complete	Complete	Complete	Complete	Complete	Complete	Complete	Complete	Complete	Complete
11295at33554	ICA1L	13	0	0	0	Complete	Complete	Complete	Complete	Complete	Complete	Complete	Complete	Complete	Complete	Complete	Complete	Complete
11296at33554	IL17RB	13	0	0	0	Complete	Complete	Complete	Complete	Complete	Complete	Complete	Complete	Complete	Complete	Complete	Complete	Complete
11297at33554	TMEM39B	13	0	0	0	Complete	Complete	Complete	Complete	Complete	Complete	Complete	Complete	Complete	Complete	Complete	Complete	Complete
112at33554	TRRAP	13	0	0	0	Complete	Complete	Complete	Complete	Complete	Complete	Complete	Complete	Complete	Complete	Complete	Complete	Complete
11303at33554	SCARA3	13	0	0	0	Complete	Complete	Complete	Complete	Complete	Complete	Complete	Complete	Complete	Complete	Complete	Complete	Complete
11304at33554	MAP7D2	11	2	0	0	Complete	Complete	Complete	Complete	Complete	Complete	Missing	Complete	Missing	Complete	Complete	Complete	Complete
11306at33554	AGPAT4	13	0	0	0	Complete	Complete	Complete	Complete	Complete	Complete	Complete	Complete	Complete	Complete	Complete	Complete	Complete
11307at33554	FBXL20	0 (13)	13 (0)	0	0	Missing	Missing	Missing	Missing	Missing	Missing	Missing	Missing	Missing	Missing	Missing	Missing	Missing
11308at33554	TADA2A	13	0	0	0	Complete	Complete	Complete	Complete	Complete	Complete	Complete	Complete	Complete	Complete	Complete	Complete	Complete
11309at33554	FKBP5	13	0	0	0	Complete	Complete	Complete	Complete	Complete	Complete	Complete	Complete	Complete	Complete	Complete	Complete	Complete
1130at33554	PLA2R1	13	0	0	0	Complete	Complete	Complete	Complete	Complete	Complete	Complete	Complete	Complete	Complete	Complete	Complete	Complete
11310at33554	CLEC18C	13	0	0	0	Complete	Complete	Complete	Complete	Complete	Complete	Complete	Complete	Complete	Complete	Complete	Complete	Complete
11315at33554	FRMD5	13	0	0	0	Complete	Complete	Complete	Complete	Complete	Complete	Complete	Complete	Complete	Complete	Complete	Complete	Complete
11316at33554	PPM1J	13	0	0	0	Complete	Complete	Complete	Complete	Complete	Complete	Complete	Complete	Complete	Complete	Complete	Complete	Complete
11317at33554	TAB1	13	0	0	0	Complete	Complete	Complete	Complete	Complete	Complete	Complete	Complete	Complete	Complete	Complete	Complete	Complete
11318at33554	TCP11L1	13	0	0	0	Complete	Complete	Complete	Complete	Complete	Complete	Complete	Complete	Complete	Complete	Complete	Complete	Complete
1131at33554	MROH2B	13	0	0	0	Complete	Complete	Complete	Complete	Complete	Complete	Complete	Complete	Complete	Complete	Complete	Complete	Complete
11320at33554	TESMIN	13	0	0	0	Complete	Complete	Complete	Complete	Complete	Complete	Complete	Complete	Complete	Complete	Complete	Complete	Complete
11321at33554	KCNJ12	12	1	0	0	Complete	Complete	Complete	Complete	Complete	Complete	Complete	Complete	Complete	Missing	Complete	Complete	Complete
11322at33554	SMARCD1	13	0	0	0	Complete	Complete	Complete	Complete	Complete	Complete	Complete	Complete	Complete	Complete	Complete	Complete	Complete
11325at33554	MDH1B	13	0	0	0	Complete	Complete	Complete	Complete	Complete	Complete	Complete	Complete	Complete	Complete	Complete	Complete	Complete
11326at33554	C1H18orf54	13	0	0	0	Complete	Complete	Complete	Complete	Complete	Complete	Complete	Complete	Complete	Complete	Complete	Complete	Complete
11328at33554	CTTNBP2NL	13	0	0	0	Complete	Complete	Complete	Complete	Complete	Complete	Complete	Complete	Complete	Complete	Complete	Complete	Complete
11329at33554	TTLL10	13	0	0	0	Complete	Complete	Complete	Complete	Complete	Complete	Complete	Complete	Complete	Complete	Complete	Complete	Complete
1132at33554	MYO3A	13	0	0	0	Complete	Complete	Complete	Complete	Complete	Complete	Complete	Complete	Complete	Complete	Complete	Complete	Complete
11332at33554	IQCC	13	0	0	0	Complete	Complete	Complete	Complete	Complete	Complete	Complete	Complete	Complete	Complete	Complete	Complete	Complete
11334at33554	OPN4	13	0	0	0	Complete	Complete	Complete	Complete	Complete	Complete	Complete	Complete	Complete	Complete	Complete	Complete	Complete
11336at33554	DNAJC3	13	0	0	0	Complete	Complete	Complete	Complete	Complete	Complete	Complete	Complete	Complete	Complete	Complete	Complete	Complete
11338at33554	LOC488347	11	1	0	1	Complete	Complete	Complete	Complete	Complete	Complete	Complete	Complete	Missing	Fragmented	Complete	Complete	Complete
11340at33554	ILDR2	13	0	0	0	Complete	Complete	Complete	Complete	Complete	Complete	Complete	Complete	Complete	Complete	Complete	Complete	Complete
11342at33554	SAXO2	13	0	0	0	Complete	Complete	Complete	Complete	Complete	Complete	Complete	Complete	Complete	Complete	Complete	Complete	Complete
11343at33554	BMP5	13	0	0	0	Complete	Complete	Complete	Complete	Complete	Complete	Complete	Complete	Complete	Complete	Complete	Complete	Complete
11345at33554	DDX49	13	0	0	0	Complete	Complete	Complete	Complete	Complete	Complete	Complete	Complete	Complete	Complete	Complete	Complete	Complete
11346at33554	FOXRED1	13	0	0	0	Complete	Complete	Complete	Complete	Complete	Complete	Complete	Complete	Complete	Complete	Complete	Complete	Complete
11349at33554	CYP17A1	13	0	0	0	Complete	Complete	Complete	Complete	Complete	Complete	Complete	Complete	Complete	Complete	Complete	Complete	Complete
1134at33554	CRB1	13	0	0	0	Complete	Complete	Complete	Complete	Complete	Complete	Complete	Complete	Complete	Complete	Complete	Complete	Complete
11350at33554	CCM2L	13	0	0	0	Complete	Complete	Complete	Complete	Complete	Complete	Complete	Complete	Complete	Complete	Complete	Complete	Complete
11351at33554	TMEM201	13	0	0	0	Complete	Complete	Complete	Complete	Complete	Complete	Complete	Complete	Complete	Complete	Complete	Complete	Complete
11352at33554	PPP1R37	13	0	0	0	Complete	Complete	Complete	Complete	Complete	Complete	Complete	Complete	Complete	Complete	Complete	Complete	Complete
11353at33554	TBC1D10B	13	0	0	0	Complete	Complete	Complete	Complete	Complete	Complete	Complete	Complete	Complete	Complete	Complete	Complete	Complete
11354at33554	PAH	13	0	0	0	Complete	Complete	Complete	Complete	Complete	Complete	Complete	Complete	Complete	Complete	Complete	Complete	Complete
11356at33554	CYP39A1	13	0	0	0	Complete	Complete	Complete	Complete	Complete	Complete	Complete	Complete	Complete	Complete	Complete	Complete	Complete
11358at33554	MBOAT1	13	0	0	0	Complete	Complete	Complete	Complete	Complete	Complete	Complete	Complete	Complete	Complete	Complete	Complete	Complete
11360at33554	NCF2	13	0	0	0	Complete	Complete	Complete	Complete	Complete	Complete	Complete	Complete	Complete	Complete	Complete	Complete	Complete
11361at33554	MBTPS2	12	1	0	0	Complete	Complete	Complete	Complete	Complete	Complete	Complete	Complete	Missing	Complete	Complete	Complete	Complete
11362at33554	PPP1R12C	13	0	0	0	Complete	Complete	Complete	Complete	Complete	Complete	Complete	Complete	Complete	Complete	Complete	Complete	Complete
11369at33554	DDX6	1	0	12	0	Duplicated	Duplicated	Complete	Duplicated	Duplicated	Duplicated	Duplicated	Duplicated	Duplicated	Duplicated	Duplicated	Duplicated	Duplicated
1136at33554	TOPBP1	13	0	0	0	Complete	Complete	Complete	Complete	Complete	Complete	Complete	Complete	Complete	Complete	Complete	Complete	Complete
11374at33554	AZIN2	13	0	0	0	Complete	Complete	Complete	Complete	Complete	Complete	Complete	Complete	Complete	Complete	Complete	Complete	Complete
11376at33554	RABL6	13	0	0	0	Complete	Complete	Complete	Complete	Complete	Complete	Complete	Complete	Complete	Complete	Complete	Complete	Complete
11378at33554	MAP2K5	13	0	0	0	Complete	Complete	Complete	Complete	Complete	Complete	Complete	Complete	Complete	Complete	Complete	Complete	Complete
11380at33554	GABRA5	13	0	0	0	Complete	Complete	Complete	Complete	Complete	Complete	Complete	Complete	Complete	Complete	Complete	Complete	Complete
11382at33554	GABRG1	13	0	0	0	Complete	Complete	Complete	Complete	Complete	Complete	Complete	Complete	Complete	Complete	Complete	Complete	Complete
11383at33554	ESRRG	0 (13)	13 (0)	0	0	Missing	Missing	Missing	Missing	Missing	Missing	Missing	Missing	Missing	Missing	Missing	Missing	Missing
11384at33554	THNSL2	13	0	0	0	Complete	Complete	Complete	Complete	Complete	Complete	Complete	Complete	Complete	Complete	Complete	Complete	Complete
11385at33554	CHRNA3	13	0	0	0	Complete	Complete	Complete	Complete	Complete	Complete	Complete	Complete	Complete	Complete	Complete	Complete	Complete
11387at33554	LOC101089396	3	10	0	0	Missing	Missing	Complete	Complete	Missing	Missing	Missing	Complete	Missing	Missing	Missing	Missing	Missing
11389at33554	CHRNB1	13	0	0	0	Complete	Complete	Complete	Complete	Complete	Complete	Complete	Complete	Complete	Complete	Complete	Complete	Complete
11390at33554	BANP	13	0	0	0	Complete	Complete	Complete	Complete	Complete	Complete	Complete	Complete	Complete	Complete	Complete	Complete	Complete
11391at33554	SMG9	13	0	0	0	Complete	Complete	Complete	Complete	Complete	Complete	Complete	Complete	Complete	Complete	Complete	Complete	Complete
11392at33554	DDX28	13	0	0	0	Complete	Complete	Complete	Complete	Complete	Complete	Complete	Complete	Complete	Complete	Complete	Complete	Complete
11393at33554	TSEN54	13	0	0	0	Complete	Complete	Complete	Complete	Complete	Complete	Complete	Complete	Complete	Complete	Complete	Complete	Complete
11395at33554	LOXL1	12	1	0	0	Complete	Complete	Complete	Complete	Complete	Complete	Complete	Complete	Complete	Complete	Missing	Complete	Complete
11398at33554	RBM25	13	0	0	0	Complete	Complete	Complete	Complete	Complete	Complete	Complete	Complete	Complete	Complete	Complete	Complete	Complete
113at33554	RELN	13	0	0	0	Complete	Complete	Complete	Complete	Complete	Complete	Complete	Complete	Complete	Complete	Complete	Complete	Complete
11400at33554	TMX3	13	0	0	0	Complete	Complete	Complete	Complete	Complete	Complete	Complete	Complete	Complete	Complete	Complete	Complete	Complete
11402at33554	IL7R	13	0	0	0	Complete	Complete	Complete	Complete	Complete	Complete	Complete	Complete	Complete	Complete	Complete	Complete	Complete
11408at33554	PACSIN2	13	0	0	0	Complete	Complete	Complete	Complete	Complete	Complete	Complete	Complete	Complete	Complete	Complete	Complete	Complete
11409at33554	TMEM39A	13	0	0	0	Complete	Complete	Complete	Complete	Complete	Complete	Complete	Complete	Complete	Complete	Complete	Complete	Complete
1140at33554	ARHGAP5	13	0	0	0	Complete	Complete	Complete	Complete	Complete	Complete	Complete	Complete	Complete	Complete	Complete	Complete	Complete
11410at33554	RIPK3	13	0	0	0	Complete	Complete	Complete	Complete	Complete	Complete	Complete	Complete	Complete	Complete	Complete	Complete	Complete
11416at33554	CYP27C1	13	0	0	0	Complete	Complete	Complete	Complete	Complete	Complete	Complete	Complete	Complete	Complete	Complete	Complete	Complete
11418at33554	ACOD1	13	0	0	0	Complete	Complete	Complete	Complete	Complete	Complete	Complete	Complete	Complete	Complete	Complete	Complete	Complete
11419at33554	COL1A1	0 (13)	13 (0)	0	0	Missing	Missing	Missing	Missing	Missing	Missing	Missing	Missing	Missing	Missing	Missing	Missing	Missing
1141at33554	TOP2B	13	0	0	0	Complete	Complete	Complete	Complete	Complete	Complete	Complete	Complete	Complete	Complete	Complete	Complete	Complete
11421at33554	SMPDL3B	0	0	0	13	Fragmented	Fragmented	Fragmented	Fragmented	Fragmented	Fragmented	Fragmented	Fragmented	Fragmented	Fragmented	Fragmented	Fragmented	Fragmented
11427at33554	HADHB	0	0	13	0	Duplicated	Duplicated	Duplicated	Duplicated	Duplicated	Duplicated	Duplicated	Duplicated	Duplicated	Duplicated	Duplicated	Duplicated	Duplicated
11428at33554	SAMD8	13	0	0	0	Complete	Complete	Complete	Complete	Complete	Complete	Complete	Complete	Complete	Complete	Complete	Complete	Complete
1142at33554	GEMIN5	13	0	0	0	Complete	Complete	Complete	Complete	Complete	Complete	Complete	Complete	Complete	Complete	Complete	Complete	Complete
11430at33554	PRDM7	0	0	0	13	Fragmented	Fragmented	Fragmented	Fragmented	Fragmented	Fragmented	Fragmented	Fragmented	Fragmented	Fragmented	Fragmented	Fragmented	Fragmented
11431at33554	ZC3HC1	3	0	10	0	Duplicated	Complete	Duplicated	Duplicated	Complete	Duplicated	Duplicated	Duplicated	Duplicated	Duplicated	Duplicated	Complete	Duplicated
11432at33554	ADAMDEC1	13	0	0	0	Complete	Complete	Complete	Complete	Complete	Complete	Complete	Complete	Complete	Complete	Complete	Complete	Complete
11433at33554	DDX56	13	0	0	0	Complete	Complete	Complete	Complete	Complete	Complete	Complete	Complete	Complete	Complete	Complete	Complete	Complete
11434at33554	TMCC2	13	0	0	0	Complete	Complete	Complete	Complete	Complete	Complete	Complete	Complete	Complete	Complete	Complete	Complete	Complete
11436at33554	GCNT3	13	0	0	0	Complete	Complete	Complete	Complete	Complete	Complete	Complete	Complete	Complete	Complete	Complete	Complete	Complete
11438at33554	LIPH	13	0	0	0	Complete	Complete	Complete	Complete	Complete	Complete	Complete	Complete	Complete	Complete	Complete	Complete	Complete
1143at33554	ADGRL2	13	0	0	0	Complete	Complete	Complete	Complete	Complete	Complete	Complete	Complete	Complete	Complete	Complete	Complete	Complete
11440at33554	GABRG2	13	0	0	0	Complete	Complete	Complete	Complete	Complete	Complete	Complete	Complete	Complete	Complete	Complete	Complete	Complete
11442at33554	LPCAT3	13	0	0	0	Complete	Complete	Complete	Complete	Complete	Complete	Complete	Complete	Complete	Complete	Complete	Complete	Complete
11443at33554	MYOC	13	0	0	0	Complete	Complete	Complete	Complete	Complete	Complete	Complete	Complete	Complete	Complete	Complete	Complete	Complete
11447at33554	CYP8B1	13	0	0	0	Complete	Complete	Complete	Complete	Complete	Complete	Complete	Complete	Complete	Complete	Complete	Complete	Complete
11448at33554	AMZ1	13	0	0	0	Complete	Complete	Complete	Complete	Complete	Complete	Complete	Complete	Complete	Complete	Complete	Complete	Complete
11449at33554	SLC18A3	13	0	0	0	Complete	Complete	Complete	Complete	Complete	Complete	Complete	Complete	Complete	Complete	Complete	Complete	Complete
1144at33554	ABCA9	0 (13)	13 (0)	0	0	Missing	Missing	Missing	Missing	Missing	Missing	Missing	Missing	Missing	Missing	Missing	Missing	Missing
11450at33554	SPATA2	13	0	0	0	Complete	Complete	Complete	Complete	Complete	Complete	Complete	Complete	Complete	Complete	Complete	Complete	Complete
11452at33554	IL21R	13	0	0	0	Complete	Complete	Complete	Complete	Complete	Complete	Complete	Complete	Complete	Complete	Complete	Complete	Complete
11456at33554	SEL1L2	13	0	0	0	Complete	Complete	Complete	Complete	Complete	Complete	Complete	Complete	Complete	Complete	Complete	Complete	Complete
11457at33554	SPINT1	13	0	0	0	Complete	Complete	Complete	Complete	Complete	Complete	Complete	Complete	Complete	Complete	Complete	Complete	Complete
11458at33554	LRRC63	12	1	0	0	Complete	Complete	Complete	Complete	Complete	Complete	Complete	Complete	Missing	Complete	Complete	Complete	Complete
11460at33554	SPATA21	13	0	0	0	Complete	Complete	Complete	Complete	Complete	Complete	Complete	Complete	Complete	Complete	Complete	Complete	Complete
11462at33554	PLA2G7	13	0	0	0	Complete	Complete	Complete	Complete	Complete	Complete	Complete	Complete	Complete	Complete	Complete	Complete	Complete
11466at33554	MICU3	13	0	0	0	Complete	Complete	Complete	Complete	Complete	Complete	Complete	Complete	Complete	Complete	Complete	Complete	Complete
11468at33554	KCNA3	12	0	1	0	Complete	Complete	Complete	Complete	Complete	Complete	Complete	Complete	Complete	Complete	Duplicated	Complete	Complete
11469at33554	ZC3H12A	13	0	0	0	Complete	Complete	Complete	Complete	Complete	Complete	Complete	Complete	Complete	Complete	Complete	Complete	Complete
11470at33554	PELI2	13	0	0	0	Complete	Complete	Complete	Complete	Complete	Complete	Complete	Complete	Complete	Complete	Complete	Complete	Complete
11471at33554	PPP2R2C	11	2	0	0	Complete	Complete	Missing	Complete	Complete	Complete	Complete	Complete	Complete	Missing	Complete	Complete	Complete
11473at33554	IDH2	13	0	0	0	Complete	Complete	Complete	Complete	Complete	Complete	Complete	Complete	Complete	Complete	Complete	Complete	Complete
11475at33554	TTC38	13	0	0	0	Complete	Complete	Complete	Complete	Complete	Complete	Complete	Complete	Complete	Complete	Complete	Complete	Complete
11480at33554	KCNA10	13	0	0	0	Complete	Complete	Complete	Complete	Complete	Complete	Complete	Complete	Complete	Complete	Complete	Complete	Complete
11482at33554	DYNC1LI1	13	0	0	0	Complete	Complete	Complete	Complete	Complete	Complete	Complete	Complete	Complete	Complete	Complete	Complete	Complete
11486at33554	SYN3	0 (13)	13 (0)	0	0	Missing	Missing	Missing	Missing	Missing	Missing	Missing	Missing	Missing	Missing	Missing	Missing	Missing
11487at33554	POLRMT	13	0	0	0	Complete	Complete	Complete	Complete	Complete	Complete	Complete	Complete	Complete	Complete	Complete	Complete	Complete
11488at33554	GPC2	13	0	0	0	Complete	Complete	Complete	Complete	Complete	Complete	Complete	Complete	Complete	Complete	Complete	Complete	Complete
11489at33554	DVL3	13	0	0	0	Complete	Complete	Complete	Complete	Complete	Complete	Complete	Complete	Complete	Complete	Complete	Complete	Complete
11490at33554	BUD13	13	0	0	0	Complete	Complete	Complete	Complete	Complete	Complete	Complete	Complete	Complete	Complete	Complete	Complete	Complete
11492at33554	NDUFAF7	13	0	0	0	Complete	Complete	Complete	Complete	Complete	Complete	Complete	Complete	Complete	Complete	Complete	Complete	Complete
11493at33554	LRRC17	13	0	0	0	Complete	Complete	Complete	Complete	Complete	Complete	Complete	Complete	Complete	Complete	Complete	Complete	Complete
11497at33554	EPOR	13	0	0	0	Complete	Complete	Complete	Complete	Complete	Complete	Complete	Complete	Complete	Complete	Complete	Complete	Complete
11498at33554	TOM1	13	0	0	0	Complete	Complete	Complete	Complete	Complete	Complete	Complete	Complete	Complete	Complete	Complete	Complete	Complete
1149at33554	WDR7	13	0	0	0	Complete	Complete	Complete	Complete	Complete	Complete	Complete	Complete	Complete	Complete	Complete	Complete	Complete
11502at33554	UTP18	13	0	0	0	Complete	Complete	Complete	Complete	Complete	Complete	Complete	Complete	Complete	Complete	Complete	Complete	Complete
11504at33554	LZTS1	13	0	0	0	Complete	Complete	Complete	Complete	Complete	Complete	Complete	Complete	Complete	Complete	Complete	Complete	Complete
11505at33554	TICAM1	13	0	0	0	Complete	Complete	Complete	Complete	Complete	Complete	Complete	Complete	Complete	Complete	Complete	Complete	Complete
11506at33554	ARMT1	13	0	0	0	Complete	Complete	Complete	Complete	Complete	Complete	Complete	Complete	Complete	Complete	Complete	Complete	Complete
11507at33554	EIF3E	13	0	0	0	Complete	Complete	Complete	Complete	Complete	Complete	Complete	Complete	Complete	Complete	Complete	Complete	Complete
1150at33554	KDM5B	13	0	0	0	Complete	Complete	Complete	Complete	Complete	Complete	Complete	Complete	Complete	Complete	Complete	Complete	Complete
11513at33554	AFG1L	13	0	0	0	Complete	Complete	Complete	Complete	Complete	Complete	Complete	Complete	Complete	Complete	Complete	Complete	Complete
11514at33554	MATN1	13	0	0	0	Complete	Complete	Complete	Complete	Complete	Complete	Complete	Complete	Complete	Complete	Complete	Complete	Complete
11515at33554	CYP2C18	13	0	0	0	Complete	Complete	Complete	Complete	Complete	Complete	Complete	Complete	Complete	Complete	Complete	Complete	Complete
11516at33554	RCC2	13	0	0	0	Complete	Complete	Complete	Complete	Complete	Complete	Complete	Complete	Complete	Complete	Complete	Complete	Complete
1151at33554	ROBO1	13	0	0	0	Complete	Complete	Complete	Complete	Complete	Complete	Complete	Complete	Complete	Complete	Complete	Complete	Complete
11521at33554	TRIM47	13	0	0	0	Complete	Complete	Complete	Complete	Complete	Complete	Complete	Complete	Complete	Complete	Complete	Complete	Complete
11522at33554	C2CD2	13	0	0	0	Complete	Complete	Complete	Complete	Complete	Complete	Complete	Complete	Complete	Complete	Complete	Complete	Complete
11525at33554	KLHDC2	13	0	0	0	Complete	Complete	Complete	Complete	Complete	Complete	Complete	Complete	Complete	Complete	Complete	Complete	Complete
11526at33554	PELI1	13	0	0	0	Complete	Complete	Complete	Complete	Complete	Complete	Complete	Complete	Complete	Complete	Complete	Complete	Complete
11530at33554	GABRR3	0 (0)	13 (13)	0	0	Missing	Missing	Missing	Missing	Missing	Missing	Missing	Missing	Missing	Missing	Missing	Missing	Missing
11532at33554	PTDSS1	12	1	0	0	Complete	Complete	Complete	Complete	Complete	Complete	Complete	Complete	Missing	Complete	Complete	Complete	Complete
11533at33554	TRIM17	12	1	0	0	Complete	Complete	Complete	Complete	Complete	Complete	Complete	Complete	Complete	Complete	Missing	Complete	Complete
11535at33554	SLC29A4	13	0	0	0	Complete	Complete	Complete	Complete	Complete	Complete	Complete	Complete	Complete	Complete	Complete	Complete	Complete
11536at33554	BTN1A1	13	0	0	0	Complete	Complete	Complete	Complete	Complete	Complete	Complete	Complete	Complete	Complete	Complete	Complete	Complete
11537at33554	SHISA6	0	0	0	13	Fragmented	Fragmented	Fragmented	Fragmented	Fragmented	Fragmented	Fragmented	Fragmented	Fragmented	Fragmented	Fragmented	Fragmented	Fragmented
11538at33554	CSTF1	13	0	0	0	Complete	Complete	Complete	Complete	Complete	Complete	Complete	Complete	Complete	Complete	Complete	Complete	Complete
11539at33554	FAM46A	13	0	0	0	Complete	Complete	Complete	Complete	Complete	Complete	Complete	Complete	Complete	Complete	Complete	Complete	Complete
1153at33554	ABCC9	13	0	0	0	Complete	Complete	Complete	Complete	Complete	Complete	Complete	Complete	Complete	Complete	Complete	Complete	Complete
11540at33554	LCAT	13	0	0	0	Complete	Complete	Complete	Complete	Complete	Complete	Complete	Complete	Complete	Complete	Complete	Complete	Complete
11541at33554	MEIS2	13	0	0	0	Complete	Complete	Complete	Complete	Complete	Complete	Complete	Complete	Complete	Complete	Complete	Complete	Complete
11545at33554	RABGEF1	13	0	0	0	Complete	Complete	Complete	Complete	Complete	Complete	Complete	Complete	Complete	Complete	Complete	Complete	Complete
11546at33554	SLC17A5	13	0	0	0	Complete	Complete	Complete	Complete	Complete	Complete	Complete	Complete	Complete	Complete	Complete	Complete	Complete
11547at33554	C1H6orf118	13	0	0	0	Complete	Complete	Complete	Complete	Complete	Complete	Complete	Complete	Complete	Complete	Complete	Complete	Complete
11550at33554	SLC37A2	13	0	0	0	Complete	Complete	Complete	Complete	Complete	Complete	Complete	Complete	Complete	Complete	Complete	Complete	Complete
11551at33554	RNF217	13	0	0	0	Complete	Complete	Complete	Complete	Complete	Complete	Complete	Complete	Complete	Complete	Complete	Complete	Complete
11554at33554	DMRT2	13	0	0	0	Complete	Complete	Complete	Complete	Complete	Complete	Complete	Complete	Complete	Complete	Complete	Complete	Complete
11555at33554	FSIP1	13	0	0	0	Complete	Complete	Complete	Complete	Complete	Complete	Complete	Complete	Complete	Complete	Complete	Complete	Complete
11558at33554	TES	13	0	0	0	Complete	Complete	Complete	Complete	Complete	Complete	Complete	Complete	Complete	Complete	Complete	Complete	Complete
11559at33554	ACTL6A	12	1	0	0	Missing	Complete	Complete	Complete	Complete	Complete	Complete	Complete	Complete	Complete	Complete	Complete	Complete
1155at33554	SPHKAP	13	0	0	0	Complete	Complete	Complete	Complete	Complete	Complete	Complete	Complete	Complete	Complete	Complete	Complete	Complete
11560at33554	EFEMP2	13	0	0	0	Complete	Complete	Complete	Complete	Complete	Complete	Complete	Complete	Complete	Complete	Complete	Complete	Complete
11562at33554	IGSF21	12	1	0	0	Missing	Complete	Complete	Complete	Complete	Complete	Complete	Complete	Complete	Complete	Complete	Complete	Complete
11563at33554	ETS2	13	0	0	0	Complete	Complete	Complete	Complete	Complete	Complete	Complete	Complete	Complete	Complete	Complete	Complete	Complete
11564at33554	RNMT	13	0	0	0	Complete	Complete	Complete	Complete	Complete	Complete	Complete	Complete	Complete	Complete	Complete	Complete	Complete
11565at33554	TMEM161B	13	0	0	0	Complete	Complete	Complete	Complete	Complete	Complete	Complete	Complete	Complete	Complete	Complete	Complete	Complete
11567at33554	GABRE	12	1	0	0	Complete	Complete	Complete	Complete	Complete	Complete	Complete	Complete	Complete	Missing	Complete	Complete	Complete
11568at33554	SYT17	13	0	0	0	Complete	Complete	Complete	Complete	Complete	Complete	Complete	Complete	Complete	Complete	Complete	Complete	Complete
11569at33554	PCYOX1	13	0	0	0	Complete	Complete	Complete	Complete	Complete	Complete	Complete	Complete	Complete	Complete	Complete	Complete	Complete
11571at33554	GSR	13	0	0	0	Complete	Complete	Complete	Complete	Complete	Complete	Complete	Complete	Complete	Complete	Complete	Complete	Complete
11575at33554	CD19	13	0	0	0	Complete	Complete	Complete	Complete	Complete	Complete	Complete	Complete	Complete	Complete	Complete	Complete	Complete
11578at33554	FASTK	13	0	0	0	Complete	Complete	Complete	Complete	Complete	Complete	Complete	Complete	Complete	Complete	Complete	Complete	Complete
11579at33554	CCDC151	13	0	0	0	Complete	Complete	Complete	Complete	Complete	Complete	Complete	Complete	Complete	Complete	Complete	Complete	Complete
11580at33554	KHDC4	13	0	0	0	Complete	Complete	Complete	Complete	Complete	Complete	Complete	Complete	Complete	Complete	Complete	Complete	Complete
11581at33554	COL1A2	0 (13)	13 (0)	0	0	Missing	Missing	Missing	Missing	Missing	Missing	Missing	Missing	Missing	Missing	Missing	Missing	Missing
11582at33554	TNFAIP2	13	0	0	0	Complete	Complete	Complete	Complete	Complete	Complete	Complete	Complete	Complete	Complete	Complete	Complete	Complete
11583at33554	PRG4	13	0	0	0	Complete	Complete	Complete	Complete	Complete	Complete	Complete	Complete	Complete	Complete	Complete	Complete	Complete
11584at33554	FNTB	12	1	0	0	Complete	Complete	Complete	Complete	Complete	Complete	Complete	Complete	Complete	Missing	Complete	Complete	Complete
11585at33554	CDK20	13	0	0	0	Complete	Complete	Complete	Complete	Complete	Complete	Complete	Complete	Complete	Complete	Complete	Complete	Complete
11589at33554	KRT39	13	0	0	0	Complete	Complete	Complete	Complete	Complete	Complete	Complete	Complete	Complete	Complete	Complete	Complete	Complete
11592at33554	TOM1L2	13	0	0	0	Complete	Complete	Complete	Complete	Complete	Complete	Complete	Complete	Complete	Complete	Complete	Complete	Complete
11594at33554	SLC16A2	13	0	0	0	Complete	Complete	Complete	Complete	Complete	Complete	Complete	Complete	Complete	Complete	Complete	Complete	Complete
11596at33554	C5H1orf87	13	0	0	0	Complete	Complete	Complete	Complete	Complete	Complete	Complete	Complete	Complete	Complete	Complete	Complete	Complete
11597at33554	DMWD	13	0	0	0	Complete	Complete	Complete	Complete	Complete	Complete	Complete	Complete	Complete	Complete	Complete	Complete	Complete
11598at33554	SPPL2C	13	0	0	0	Complete	Complete	Complete	Complete	Complete	Complete	Complete	Complete	Complete	Complete	Complete	Complete	Complete
11599at33554	UVSSA	13	0	0	0	Complete	Complete	Complete	Complete	Complete	Complete	Complete	Complete	Complete	Complete	Complete	Complete	Complete
1159at33554	ZMYM4	13	0	0	0	Complete	Complete	Complete	Complete	Complete	Complete	Complete	Complete	Complete	Complete	Complete	Complete	Complete
115at33554	CUBN	13	0	0	0	Complete	Complete	Complete	Complete	Complete	Complete	Complete	Complete	Complete	Complete	Complete	Complete	Complete
11601at33554	TMLHE	12	1	0	0	Complete	Complete	Complete	Complete	Complete	Complete	Complete	Complete	Complete	Missing	Complete	Complete	Complete
11602at33554	CDK15	13	0	0	0	Complete	Complete	Complete	Complete	Complete	Complete	Complete	Complete	Complete	Complete	Complete	Complete	Complete
11604at33554	CPM	9	4	0	0	Complete	Complete	Complete	Missing	Complete	Complete	Complete	Missing	Missing	Missing	Complete	Complete	Complete
11605at33554	CDS2	13	0	0	0	Complete	Complete	Complete	Complete	Complete	Complete	Complete	Complete	Complete	Complete	Complete	Complete	Complete
11606at33554	GCK	13	0	0	0	Complete	Complete	Complete	Complete	Complete	Complete	Complete	Complete	Complete	Complete	Complete	Complete	Complete
1160at33554	HFM1	13	0	0	0	Complete	Complete	Complete	Complete	Complete	Complete	Complete	Complete	Complete	Complete	Complete	Complete	Complete
11611at33554	LMAN1L	13	0	0	0	Complete	Complete	Complete	Complete	Complete	Complete	Complete	Complete	Complete	Complete	Complete	Complete	Complete
11612at33554	ACRBP	13	0	0	0	Complete	Complete	Complete	Complete	Complete	Complete	Complete	Complete	Complete	Complete	Complete	Complete	Complete
11614at33554	PUF60	12	1	0	0	Missing	Complete	Complete	Complete	Complete	Complete	Complete	Complete	Complete	Complete	Complete	Complete	Complete
11615at33554	RLIM	13	0	0	0	Complete	Complete	Complete	Complete	Complete	Complete	Complete	Complete	Complete	Complete	Complete	Complete	Complete
11617at33554	PPP2R3C	13	0	0	0	Complete	Complete	Complete	Complete	Complete	Complete	Complete	Complete	Complete	Complete	Complete	Complete	Complete
11618at33554	RUVBL1	13	0	0	0	Complete	Complete	Complete	Complete	Complete	Complete	Complete	Complete	Complete	Complete	Complete	Complete	Complete
1161at33554	A2M	13	0	0	0	Complete	Complete	Complete	Complete	Complete	Complete	Complete	Complete	Complete	Complete	Complete	Complete	Complete
11622at33554	PELI3	13	0	0	0	Complete	Complete	Complete	Complete	Complete	Complete	Complete	Complete	Complete	Complete	Complete	Complete	Complete
11623at33554	HSPA13	13	0	0	0	Complete	Complete	Complete	Complete	Complete	Complete	Complete	Complete	Complete	Complete	Complete	Complete	Complete
11625at33554	STK4	0 (13)	13 (0)	0	0	Missing	Missing	Missing	Missing	Missing	Missing	Missing	Missing	Missing	Missing	Missing	Missing	Missing
11626at33554	MINPP1	13	0	0	0	Complete	Complete	Complete	Complete	Complete	Complete	Complete	Complete	Complete	Complete	Complete	Complete	Complete
11627at33554	FDFT1	13	0	0	0	Complete	Complete	Complete	Complete	Complete	Complete	Complete	Complete	Complete	Complete	Complete	Complete	Complete
11628at33554	STK3	13	0	0	0	Complete	Complete	Complete	Complete	Complete	Complete	Complete	Complete	Complete	Complete	Complete	Complete	Complete
11630at33554	ARHGAP19	13	0	0	0	Complete	Complete	Complete	Complete	Complete	Complete	Complete	Complete	Complete	Complete	Complete	Complete	Complete
11633at33554	OCLN	13	0	0	0	Complete	Complete	Complete	Complete	Complete	Complete	Complete	Complete	Complete	Complete	Complete	Complete	Complete
11635at33554	SYT6	13	0	0	0	Complete	Complete	Complete	Complete	Complete	Complete	Complete	Complete	Complete	Complete	Complete	Complete	Complete
11637at33554	LMOD3	13	0	0	0	Complete	Complete	Complete	Complete	Complete	Complete	Complete	Complete	Complete	Complete	Complete	Complete	Complete
1163at33554	MYO16	13	0	0	0	Complete	Complete	Complete	Complete	Complete	Complete	Complete	Complete	Complete	Complete	Complete	Complete	Complete
11642at33554	SKP2	13	0	0	0	Complete	Complete	Complete	Complete	Complete	Complete	Complete	Complete	Complete	Complete	Complete	Complete	Complete
11644at33554	FGL2	13	0	0	0	Complete	Complete	Complete	Complete	Complete	Complete	Complete	Complete	Complete	Complete	Complete	Complete	Complete
11645at33554	GCM1	11	0	2	0	Complete	Complete	Complete	Duplicated	Complete	Complete	Complete	Duplicated	Complete	Complete	Complete	Complete	Complete
11646at33554	AGMO	13	0	0	0	Complete	Complete	Complete	Complete	Complete	Complete	Complete	Complete	Complete	Complete	Complete	Complete	Complete
11648at33554	MSS51	13	0	0	0	Complete	Complete	Complete	Complete	Complete	Complete	Complete	Complete	Complete	Complete	Complete	Complete	Complete
1164at33554	USP54	13	0	0	0	Complete	Complete	Complete	Complete	Complete	Complete	Complete	Complete	Complete	Complete	Complete	Complete	Complete
11650at33554	DEF8	13	0	0	0	Complete	Complete	Complete	Complete	Complete	Complete	Complete	Complete	Complete	Complete	Complete	Complete	Complete
11651at33554	YARS2	13	0	0	0	Complete	Complete	Complete	Complete	Complete	Complete	Complete	Complete	Complete	Complete	Complete	Complete	Complete
11652at33554	CELF5	13	0	0	0	Complete	Complete	Complete	Complete	Complete	Complete	Complete	Complete	Complete	Complete	Complete	Complete	Complete
11657at33554	GFRAL	13	0	0	0	Complete	Complete	Complete	Complete	Complete	Complete	Complete	Complete	Complete	Complete	Complete	Complete	Complete
11658at33554	SPATA18	13	0	0	0	Complete	Complete	Complete	Complete	Complete	Complete	Complete	Complete	Complete	Complete	Complete	Complete	Complete
11660at33554	RANBP3	13	0	0	0	Complete	Complete	Complete	Complete	Complete	Complete	Complete	Complete	Complete	Complete	Complete	Complete	Complete
11662at33554	MEGF9	13	0	0	0	Complete	Complete	Complete	Complete	Complete	Complete	Complete	Complete	Complete	Complete	Complete	Complete	Complete
11663at33554	DVL1	12	1	0	0	Complete	Complete	Complete	Complete	Complete	Complete	Complete	Complete	Complete	Complete	Missing	Complete	Complete
11666at33554	TAF1A	13	0	0	0	Complete	Complete	Complete	Complete	Complete	Complete	Complete	Complete	Complete	Complete	Complete	Complete	Complete
11668at33554	SMAD9	0 (13)	13 (0)	0	0	Missing	Missing	Missing	Missing	Missing	Missing	Missing	Missing	Missing	Missing	Missing	Missing	Missing
11669at33554	TRIML1	13	0	0	0	Complete	Complete	Complete	Complete	Complete	Complete	Complete	Complete	Complete	Complete	Complete	Complete	Complete
11670at33554	AK8	13	0	0	0	Complete	Complete	Complete	Complete	Complete	Complete	Complete	Complete	Complete	Complete	Complete	Complete	Complete
11672at33554	ANGPTL2	13	0	0	0	Complete	Complete	Complete	Complete	Complete	Complete	Complete	Complete	Complete	Complete	Complete	Complete	Complete
11673at33554	VIPAS39	13	0	0	0	Complete	Complete	Complete	Complete	Complete	Complete	Complete	Complete	Complete	Complete	Complete	Complete	Complete
11674at33554	TCP11L2	13	0	0	0	Complete	Complete	Complete	Complete	Complete	Complete	Complete	Complete	Complete	Complete	Complete	Complete	Complete
11675at33554	LARP7	13	0	0	0	Complete	Complete	Complete	Complete	Complete	Complete	Complete	Complete	Complete	Complete	Complete	Complete	Complete
11676at33554	PRDM8	13	0	0	0	Complete	Complete	Complete	Complete	Complete	Complete	Complete	Complete	Complete	Complete	Complete	Complete	Complete
11678at33554	B3GALT2	13	0	0	0	Complete	Complete	Complete	Complete	Complete	Complete	Complete	Complete	Complete	Complete	Complete	Complete	Complete
11682at33554	MGAT2	13	0	0	0	Complete	Complete	Complete	Complete	Complete	Complete	Complete	Complete	Complete	Complete	Complete	Complete	Complete
11683at33554	RMND1	13	0	0	0	Complete	Complete	Complete	Complete	Complete	Complete	Complete	Complete	Complete	Complete	Complete	Complete	Complete
11684at33554	PSMD12	13	0	0	0	Complete	Complete	Complete	Complete	Complete	Complete	Complete	Complete	Complete	Complete	Complete	Complete	Complete
11685at33554	DDX47	13	0	0	0	Complete	Complete	Complete	Complete	Complete	Complete	Complete	Complete	Complete	Complete	Complete	Complete	Complete
11688at33554	CPQ	12	1	0	0	Complete	Complete	Complete	Complete	Complete	Complete	Complete	Complete	Missing	Complete	Complete	Complete	Complete
11689at33554	OSBPL2	13	0	0	0	Complete	Complete	Complete	Complete	Complete	Complete	Complete	Complete	Complete	Complete	Complete	Complete	Complete
11690at33554	CACNB3	13	0	0	0	Complete	Complete	Complete	Complete	Complete	Complete	Complete	Complete	Complete	Complete	Complete	Complete	Complete
11692at33554	PCYOX1L	13	0	0	0	Complete	Complete	Complete	Complete	Complete	Complete	Complete	Complete	Complete	Complete	Complete	Complete	Complete
11693at33554	MDM4	13	0	0	0	Complete	Complete	Complete	Complete	Complete	Complete	Complete	Complete	Complete	Complete	Complete	Complete	Complete
11695at33554	PSMD3	13	0	0	0	Complete	Complete	Complete	Complete	Complete	Complete	Complete	Complete	Complete	Complete	Complete	Complete	Complete
11697at33554	RBM14	13	0	0	0	Complete	Complete	Complete	Complete	Complete	Complete	Complete	Complete	Complete	Complete	Complete	Complete	Complete
11698at33554	SH3BP1	13	0	0	0	Complete	Complete	Complete	Complete	Complete	Complete	Complete	Complete	Complete	Complete	Complete	Complete	Complete
116at33554	DNHD1	13	0	0	0	Complete	Complete	Complete	Complete	Complete	Complete	Complete	Complete	Complete	Complete	Complete	Complete	Complete
11705at33554	CSNK1G1	13	0	0	0	Complete	Complete	Complete	Complete	Complete	Complete	Complete	Complete	Complete	Complete	Complete	Complete	Complete
11706at33554	CALCRL	13	0	0	0	Complete	Complete	Complete	Complete	Complete	Complete	Complete	Complete	Complete	Complete	Complete	Complete	Complete
11707at33554	HPX	13	0	0	0	Complete	Complete	Complete	Complete	Complete	Complete	Complete	Complete	Complete	Complete	Complete	Complete	Complete
11708at33554	ADRA1A	0 (13)	13 (0)	0	0	Missing	Missing	Missing	Missing	Missing	Missing	Missing	Missing	Missing	Missing	Missing	Missing	Missing
11709at33554	NAB1	13	0	0	0	Complete	Complete	Complete	Complete	Complete	Complete	Complete	Complete	Complete	Complete	Complete	Complete	Complete
11710at33554	ITGBL1	13	0	0	0	Complete	Complete	Complete	Complete	Complete	Complete	Complete	Complete	Complete	Complete	Complete	Complete	Complete
11712at33554	ANKRD53	13	0	0	0	Complete	Complete	Complete	Complete	Complete	Complete	Complete	Complete	Complete	Complete	Complete	Complete	Complete
11713at33554	TBX22	0 (0)	13 (13)	0	0	Missing	Missing	Missing	Missing	Missing	Missing	Missing	Missing	Missing	Missing	Missing	Missing	Missing
11714at33554	POC5	13	0	0	0	Complete	Complete	Complete	Complete	Complete	Complete	Complete	Complete	Complete	Complete	Complete	Complete	Complete
11715at33554	C12H6orf222	13	0	0	0	Complete	Complete	Complete	Complete	Complete	Complete	Complete	Complete	Complete	Complete	Complete	Complete	Complete
11716at33554	FOXO3	13	0	0	0	Complete	Complete	Complete	Complete	Complete	Complete	Complete	Complete	Complete	Complete	Complete	Complete	Complete
11719at33554	PDE7B	13	0	0	0	Complete	Complete	Complete	Complete	Complete	Complete	Complete	Complete	Complete	Complete	Complete	Complete	Complete
11720at33554	GRWD1	13	0	0	0	Complete	Complete	Complete	Complete	Complete	Complete	Complete	Complete	Complete	Complete	Complete	Complete	Complete
11723at33554	TTC29	13	0	0	0	Complete	Complete	Complete	Complete	Complete	Complete	Complete	Complete	Complete	Complete	Complete	Complete	Complete
11724at33554	MFSD14B	13	0	0	0	Complete	Complete	Complete	Complete	Complete	Complete	Complete	Complete	Complete	Complete	Complete	Complete	Complete
11725at33554	TRIM55	13	0	0	0	Complete	Complete	Complete	Complete	Complete	Complete	Complete	Complete	Complete	Complete	Complete	Complete	Complete
11726at33554	PALMD	13	0	0	0	Complete	Complete	Complete	Complete	Complete	Complete	Complete	Complete	Complete	Complete	Complete	Complete	Complete
11727at33554	SLC22A7	13	0	0	0	Complete	Complete	Complete	Complete	Complete	Complete	Complete	Complete	Complete	Complete	Complete	Complete	Complete
11729at33554	PHACTR3	13	0	0	0	Complete	Complete	Complete	Complete	Complete	Complete	Complete	Complete	Complete	Complete	Complete	Complete	Complete
1172at33554	SIGLEC1	13	0	0	0	Complete	Complete	Complete	Complete	Complete	Complete	Complete	Complete	Complete	Complete	Complete	Complete	Complete
11732at33554	EEF1D	13	0	0	0	Complete	Complete	Complete	Complete	Complete	Complete	Complete	Complete	Complete	Complete	Complete	Complete	Complete
11733at33554	RALBP1	13	0	0	0	Complete	Complete	Complete	Complete	Complete	Complete	Complete	Complete	Complete	Complete	Complete	Complete	Complete
11735at33554	NARFL	13	0	0	0	Complete	Complete	Complete	Complete	Complete	Complete	Complete	Complete	Complete	Complete	Complete	Complete	Complete
11737at33554	FARS2	13	0	0	0	Complete	Complete	Complete	Complete	Complete	Complete	Complete	Complete	Complete	Complete	Complete	Complete	Complete
11738at33554	HEPACAM2	0 (13)	13 (0)	0	0	Missing	Missing	Missing	Missing	Missing	Missing	Missing	Missing	Missing	Missing	Missing	Missing	Missing
11739at33554	TGFB3	13	0	0	0	Complete	Complete	Complete	Complete	Complete	Complete	Complete	Complete	Complete	Complete	Complete	Complete	Complete
11740at33554	ARMC6	13	0	0	0	Complete	Complete	Complete	Complete	Complete	Complete	Complete	Complete	Complete	Complete	Complete	Complete	Complete
11741at33554	SLC2A3	13	0	0	0	Complete	Complete	Complete	Complete	Complete	Complete	Complete	Complete	Complete	Complete	Complete	Complete	Complete
11742at33554	TLE6	7	0	0	6	Fragmented	Complete	Fragmented	Complete	Fragmented	Fragmented	Fragmented	Complete	Complete	Fragmented	Complete	Complete	Complete
11744at33554	TEPSIN	13	0	0	0	Complete	Complete	Complete	Complete	Complete	Complete	Complete	Complete	Complete	Complete	Complete	Complete	Complete
11749at33554	SPRED2	13	0	0	0	Complete	Complete	Complete	Complete	Complete	Complete	Complete	Complete	Complete	Complete	Complete	Complete	Complete
11757at33554	GPR89A	13	0	0	0	Complete	Complete	Complete	Complete	Complete	Complete	Complete	Complete	Complete	Complete	Complete	Complete	Complete
11758at33554	ZNF277	13	0	0	0	Complete	Complete	Complete	Complete	Complete	Complete	Complete	Complete	Complete	Complete	Complete	Complete	Complete
11759at33554	GLUL	13	0	0	0	Complete	Complete	Complete	Complete	Complete	Complete	Complete	Complete	Complete	Complete	Complete	Complete	Complete
1175at33554	STRC	13	0	0	0	Complete	Complete	Complete	Complete	Complete	Complete	Complete	Complete	Complete	Complete	Complete	Complete	Complete
11764at33554	TMPRSS13	13	0	0	0	Complete	Complete	Complete	Complete	Complete	Complete	Complete	Complete	Complete	Complete	Complete	Complete	Complete
11767at33554	TBC1D22A	13	0	0	0	Complete	Complete	Complete	Complete	Complete	Complete	Complete	Complete	Complete	Complete	Complete	Complete	Complete
11769at33554	PLD4	13	0	0	0	Complete	Complete	Complete	Complete	Complete	Complete	Complete	Complete	Complete	Complete	Complete	Complete	Complete
1176at33554	LTBP4	13	0	0	0	Complete	Complete	Complete	Complete	Complete	Complete	Complete	Complete	Complete	Complete	Complete	Complete	Complete
11772at33554	NFE2L3	13	0	0	0	Complete	Complete	Complete	Complete	Complete	Complete	Complete	Complete	Complete	Complete	Complete	Complete	Complete
11773at33554	DVL2	13	0	0	0	Complete	Complete	Complete	Complete	Complete	Complete	Complete	Complete	Complete	Complete	Complete	Complete	Complete
11774at33554	BMP7	13	0	0	0	Complete	Complete	Complete	Complete	Complete	Complete	Complete	Complete	Complete	Complete	Complete	Complete	Complete
11777at33554	CSNK1G3	13	0	0	0	Complete	Complete	Complete	Complete	Complete	Complete	Complete	Complete	Complete	Complete	Complete	Complete	Complete
11778at33554	GABRR1	13	0	0	0	Complete	Complete	Complete	Complete	Complete	Complete	Complete	Complete	Complete	Complete	Complete	Complete	Complete
1177at33554	SAMD9L	13	0	0	0	Complete	Complete	Complete	Complete	Complete	Complete	Complete	Complete	Complete	Complete	Complete	Complete	Complete
11782at33554	PIGW	13	0	0	0	Complete	Complete	Complete	Complete	Complete	Complete	Complete	Complete	Complete	Complete	Complete	Complete	Complete
11784at33554	RIC8A	13	0	0	0	Complete	Complete	Complete	Complete	Complete	Complete	Complete	Complete	Complete	Complete	Complete	Complete	Complete
11785at33554	C8H14orf93	13	0	0	0	Complete	Complete	Complete	Complete	Complete	Complete	Complete	Complete	Complete	Complete	Complete	Complete	Complete
11788at33554	DEF6	13	0	0	0	Complete	Complete	Complete	Complete	Complete	Complete	Complete	Complete	Complete	Complete	Complete	Complete	Complete
11789at33554	CPA6	13	0	0	0	Complete	Complete	Complete	Complete	Complete	Complete	Complete	Complete	Complete	Complete	Complete	Complete	Complete
11791at33554	ENOSF1	13	0	0	0	Complete	Complete	Complete	Complete	Complete	Complete	Complete	Complete	Complete	Complete	Complete	Complete	Complete
11792at33554	MINDY3	13	0	0	0	Complete	Complete	Complete	Complete	Complete	Complete	Complete	Complete	Complete	Complete	Complete	Complete	Complete
11793at33554	TUBA8	0 (13)	13 (0)	0	0	Missing	Missing	Missing	Missing	Missing	Missing	Missing	Missing	Missing	Missing	Missing	Missing	Missing
11796at33554	SUCLA2	13	0	0	0	Complete	Complete	Complete	Complete	Complete	Complete	Complete	Complete	Complete	Complete	Complete	Complete	Complete
11798at33554	GSS	13	0	0	0	Complete	Complete	Complete	Complete	Complete	Complete	Complete	Complete	Complete	Complete	Complete	Complete	Complete
11799at33554	P2RX2	13	0	0	0	Complete	Complete	Complete	Complete	Complete	Complete	Complete	Complete	Complete	Complete	Complete	Complete	Complete
1179at33554	MYH7B	13	0	0	0	Complete	Complete	Complete	Complete	Complete	Complete	Complete	Complete	Complete	Complete	Complete	Complete	Complete
11804at33554	TOX	13	0	0	0	Complete	Complete	Complete	Complete	Complete	Complete	Complete	Complete	Complete	Complete	Complete	Complete	Complete
11805at33554	GFRA1	0	0	0	13	Fragmented	Fragmented	Fragmented	Fragmented	Fragmented	Fragmented	Fragmented	Fragmented	Fragmented	Fragmented	Fragmented	Fragmented	Fragmented
11806at33554	FAM227A	13	0	0	0	Complete	Complete	Complete	Complete	Complete	Complete	Complete	Complete	Complete	Complete	Complete	Complete	Complete
11807at33554	SLC8B1	13	0	0	0	Complete	Complete	Complete	Complete	Complete	Complete	Complete	Complete	Complete	Complete	Complete	Complete	Complete
1180at33554	CHD2	13	0	0	0	Complete	Complete	Complete	Complete	Complete	Complete	Complete	Complete	Complete	Complete	Complete	Complete	Complete
11810at33554	GLA	12	1	0	0	Complete	Complete	Complete	Complete	Complete	Complete	Complete	Complete	Missing	Complete	Complete	Complete	Complete
11816at33554	NECTIN4	13	0	0	0	Complete	Complete	Complete	Complete	Complete	Complete	Complete	Complete	Complete	Complete	Complete	Complete	Complete
11819at33554	RNPC3	13	0	0	0	Complete	Complete	Complete	Complete	Complete	Complete	Complete	Complete	Complete	Complete	Complete	Complete	Complete
11820at33554	TTYH2	13	0	0	0	Complete	Complete	Complete	Complete	Complete	Complete	Complete	Complete	Complete	Complete	Complete	Complete	Complete
11821at33554	PATL2	13	0	0	0	Complete	Complete	Complete	Complete	Complete	Complete	Complete	Complete	Complete	Complete	Complete	Complete	Complete
11822at33554	RNF168	13	0	0	0	Complete	Complete	Complete	Complete	Complete	Complete	Complete	Complete	Complete	Complete	Complete	Complete	Complete
11825at33554	TOX4	7	0	0	6	Fragmented	Complete	Fragmented	Complete	Complete	Complete	Fragmented	Complete	Complete	Fragmented	Fragmented	Fragmented	Complete
11827at33554	TSC22D1	13	0	0	0	Complete	Complete	Complete	Complete	Complete	Complete	Complete	Complete	Complete	Complete	Complete	Complete	Complete
11829at33554	FBXO47	13	0	0	0	Complete	Complete	Complete	Complete	Complete	Complete	Complete	Complete	Complete	Complete	Complete	Complete	Complete
1182at33554	PIK3C2G	13	0	0	0	Complete	Complete	Complete	Complete	Complete	Complete	Complete	Complete	Complete	Complete	Complete	Complete	Complete
11831at33554	FBXW12	13	0	0	0	Complete	Complete	Complete	Complete	Complete	Complete	Complete	Complete	Complete	Complete	Complete	Complete	Complete
11838at33554	SLC22A15	13	0	0	0	Complete	Complete	Complete	Complete	Complete	Complete	Complete	Complete	Complete	Complete	Complete	Complete	Complete
11839at33554	TRIM7	13	0	0	0	Complete	Complete	Complete	Complete	Complete	Complete	Complete	Complete	Complete	Complete	Complete	Complete	Complete
1183at33554	PBRM1	13	0	0	0	Complete	Complete	Complete	Complete	Complete	Complete	Complete	Complete	Complete	Complete	Complete	Complete	Complete
11841at33554	ENTPD5	13	0	0	0	Complete	Complete	Complete	Complete	Complete	Complete	Complete	Complete	Complete	Complete	Complete	Complete	Complete
11843at33554	ACTL7A	13	0	0	0	Complete	Complete	Complete	Complete	Complete	Complete	Complete	Complete	Complete	Complete	Complete	Complete	Complete
11844at33554	TBXT	13	0	0	0	Complete	Complete	Complete	Complete	Complete	Complete	Complete	Complete	Complete	Complete	Complete	Complete	Complete
11848at33554	TMPRSS4	13	0	0	0	Complete	Complete	Complete	Complete	Complete	Complete	Complete	Complete	Complete	Complete	Complete	Complete	Complete
11849at33554	EDAR	13	0	0	0	Complete	Complete	Complete	Complete	Complete	Complete	Complete	Complete	Complete	Complete	Complete	Complete	Complete
1184at33554	ZCCHC6	13	0	0	0	Complete	Complete	Complete	Complete	Complete	Complete	Complete	Complete	Complete	Complete	Complete	Complete	Complete
11850at33554	SERINC1	13	0	0	0	Complete	Complete	Complete	Complete	Complete	Complete	Complete	Complete	Complete	Complete	Complete	Complete	Complete
11852at33554	GDA	13	0	0	0	Complete	Complete	Complete	Complete	Complete	Complete	Complete	Complete	Complete	Complete	Complete	Complete	Complete
11854at33554	HNF4G	13	0	0	0	Complete	Complete	Complete	Complete	Complete	Complete	Complete	Complete	Complete	Complete	Complete	Complete	Complete
11855at33554	CHRM2	13	0	0	0	Complete	Complete	Complete	Complete	Complete	Complete	Complete	Complete	Complete	Complete	Complete	Complete	Complete
11857at33554	WDR13	12	1	0	0	Complete	Complete	Complete	Complete	Complete	Complete	Complete	Complete	Complete	Missing	Complete	Complete	Complete
11858at33554	CACNB4	13	0	0	0	Complete	Complete	Complete	Complete	Complete	Complete	Complete	Complete	Complete	Complete	Complete	Complete	Complete
11859at33554	CYP2F1	2	11	0	0	Missing	Missing	Missing	Complete	Missing	Missing	Missing	Missing	Missing	Missing	Complete	Missing	Missing
1185at33554	EIF4G3	13	0	0	0	Complete	Complete	Complete	Complete	Complete	Complete	Complete	Complete	Complete	Complete	Complete	Complete	Complete
11861at33554	SLC24A5	13	0	0	0	Complete	Complete	Complete	Complete	Complete	Complete	Complete	Complete	Complete	Complete	Complete	Complete	Complete
11862at33554	TCTE1	13	0	0	0	Complete	Complete	Complete	Complete	Complete	Complete	Complete	Complete	Complete	Complete	Complete	Complete	Complete
11864at33554	FBXL6	12	0	0	1	Complete	Complete	Complete	Complete	Complete	Complete	Complete	Complete	Complete	Complete	Fragmented	Complete	Complete
11868at33554	KLHDC4	13	0	0	0	Complete	Complete	Complete	Complete	Complete	Complete	Complete	Complete	Complete	Complete	Complete	Complete	Complete
11869at33554	FOXP4	13	0	0	0	Complete	Complete	Complete	Complete	Complete	Complete	Complete	Complete	Complete	Complete	Complete	Complete	Complete
1186at33554	CFAP44	13	0	0	0	Complete	Complete	Complete	Complete	Complete	Complete	Complete	Complete	Complete	Complete	Complete	Complete	Complete
11871at33554	KCTD20	13	0	0	0	Complete	Complete	Complete	Complete	Complete	Complete	Complete	Complete	Complete	Complete	Complete	Complete	Complete
11872at33554	TTLL1	13	0	0	0	Complete	Complete	Complete	Complete	Complete	Complete	Complete	Complete	Complete	Complete	Complete	Complete	Complete
11875at33554	CRBN	13	0	0	0	Complete	Complete	Complete	Complete	Complete	Complete	Complete	Complete	Complete	Complete	Complete	Complete	Complete
11876at33554	STPG2	13	0	0	0	Complete	Complete	Complete	Complete	Complete	Complete	Complete	Complete	Complete	Complete	Complete	Complete	Complete
11877at33554	TMPRSS3	11	0	0	2	Complete	Complete	Fragmented	Complete	Complete	Complete	Complete	Complete	Complete	Fragmented	Complete	Complete	Complete
11879at33554	ENTPD6	13	0	0	0	Complete	Complete	Complete	Complete	Complete	Complete	Complete	Complete	Complete	Complete	Complete	Complete	Complete
1187at33554	KIF21A	13	0	0	0	Complete	Complete	Complete	Complete	Complete	Complete	Complete	Complete	Complete	Complete	Complete	Complete	Complete
11882at33554	SLC43A3	13	0	0	0	Complete	Complete	Complete	Complete	Complete	Complete	Complete	Complete	Complete	Complete	Complete	Complete	Complete
11883at33554	ATG14	13	0	0	0	Complete	Complete	Complete	Complete	Complete	Complete	Complete	Complete	Complete	Complete	Complete	Complete	Complete
11884at33554	LCP2	13	0	0	0	Complete	Complete	Complete	Complete	Complete	Complete	Complete	Complete	Complete	Complete	Complete	Complete	Complete
11885at33554	TMPRSS2	13	0	0	0	Complete	Complete	Complete	Complete	Complete	Complete	Complete	Complete	Complete	Complete	Complete	Complete	Complete
11888at33554	VASN	13	0	0	0	Complete	Complete	Complete	Complete	Complete	Complete	Complete	Complete	Complete	Complete	Complete	Complete	Complete
11889at33554	ENO2	13	0	0	0	Complete	Complete	Complete	Complete	Complete	Complete	Complete	Complete	Complete	Complete	Complete	Complete	Complete
11895at33554	IRAK4	13	0	0	0	Complete	Complete	Complete	Complete	Complete	Complete	Complete	Complete	Complete	Complete	Complete	Complete	Complete
11896at33554	TULP3	13	0	0	0	Complete	Complete	Complete	Complete	Complete	Complete	Complete	Complete	Complete	Complete	Complete	Complete	Complete
11897at33554	TGFB1I1	13	0	0	0	Complete	Complete	Complete	Complete	Complete	Complete	Complete	Complete	Complete	Complete	Complete	Complete	Complete
11899at33554	SCG3	13	0	0	0	Complete	Complete	Complete	Complete	Complete	Complete	Complete	Complete	Complete	Complete	Complete	Complete	Complete
1189at33554	UGGT2	13	0	0	0	Complete	Complete	Complete	Complete	Complete	Complete	Complete	Complete	Complete	Complete	Complete	Complete	Complete
118at33554	LYST	13	0	0	0	Complete	Complete	Complete	Complete	Complete	Complete	Complete	Complete	Complete	Complete	Complete	Complete	Complete
11900at33554	HTR2A	13	0	0	0	Complete	Complete	Complete	Complete	Complete	Complete	Complete	Complete	Complete	Complete	Complete	Complete	Complete
11901at33554	AGT	13	0	0	0	Complete	Complete	Complete	Complete	Complete	Complete	Complete	Complete	Complete	Complete	Complete	Complete	Complete
11903at33554	TUBAL3	2	11	0	0	Complete	Missing	Missing	Missing	Missing	Missing	Missing	Missing	Complete	Missing	Missing	Missing	Missing
11907at33554	NFIC	13	0	0	0	Complete	Complete	Complete	Complete	Complete	Complete	Complete	Complete	Complete	Complete	Complete	Complete	Complete
11908at33554	PPP1R16A	13	0	0	0	Complete	Complete	Complete	Complete	Complete	Complete	Complete	Complete	Complete	Complete	Complete	Complete	Complete
11909at33554	PAPD7	13	0	0	0	Complete	Complete	Complete	Complete	Complete	Complete	Complete	Complete	Complete	Complete	Complete	Complete	Complete
1190at33554	TICRR	13	0	0	0	Complete	Complete	Complete	Complete	Complete	Complete	Complete	Complete	Complete	Complete	Complete	Complete	Complete
11911at33554	ILDR1	13	0	0	0	Complete	Complete	Complete	Complete	Complete	Complete	Complete	Complete	Complete	Complete	Complete	Complete	Complete
11913at33554	LRRC74A	0 (13)	13 (0)	0	0	Missing	Missing	Missing	Missing	Missing	Missing	Missing	Missing	Missing	Missing	Missing	Missing	Missing
11914at33554	SOAT2	13	0	0	0	Complete	Complete	Complete	Complete	Complete	Complete	Complete	Complete	Complete	Complete	Complete	Complete	Complete
11916at33554	BFSP1	13	0	0	0	Complete	Complete	Complete	Complete	Complete	Complete	Complete	Complete	Complete	Complete	Complete	Complete	Complete
11918at33554	AP2M1	7	0	6	0	Complete	Duplicated	Complete	Duplicated	Duplicated	Duplicated	Complete	Complete	Complete	Duplicated	Complete	Duplicated	Complete
11919at33554	PTPN20	13	0	0	0	Complete	Complete	Complete	Complete	Complete	Complete	Complete	Complete	Complete	Complete	Complete	Complete	Complete
1191at33554	PTPRT	13	0	0	0	Complete	Complete	Complete	Complete	Complete	Complete	Complete	Complete	Complete	Complete	Complete	Complete	Complete
11921at33554	GCDH	13	0	0	0	Complete	Complete	Complete	Complete	Complete	Complete	Complete	Complete	Complete	Complete	Complete	Complete	Complete
11922at33554	PPP2R2A	13	0	0	0	Complete	Complete	Complete	Complete	Complete	Complete	Complete	Complete	Complete	Complete	Complete	Complete	Complete
11926at33554	BEST4	12	1	0	0	Complete	Complete	Complete	Complete	Complete	Complete	Complete	Complete	Complete	Missing	Complete	Complete	Complete
11934at33554	ENPP7	13	0	0	0	Complete	Complete	Complete	Complete	Complete	Complete	Complete	Complete	Complete	Complete	Complete	Complete	Complete
11935at33554	CSRNP2	13	0	0	0	Complete	Complete	Complete	Complete	Complete	Complete	Complete	Complete	Complete	Complete	Complete	Complete	Complete
11936at33554	CLCC1	13	0	0	0	Complete	Complete	Complete	Complete	Complete	Complete	Complete	Complete	Complete	Complete	Complete	Complete	Complete
11937at33554	TXLNA	13	0	0	0	Complete	Complete	Complete	Complete	Complete	Complete	Complete	Complete	Complete	Complete	Complete	Complete	Complete
11940at33554	TOR1AIP1	13	0	0	0	Complete	Complete	Complete	Complete	Complete	Complete	Complete	Complete	Complete	Complete	Complete	Complete	Complete
11941at33554	AMBN	13	0	0	0	Complete	Complete	Complete	Complete	Complete	Complete	Complete	Complete	Complete	Complete	Complete	Complete	Complete
11942at33554	DACT2	13	0	0	0	Complete	Complete	Complete	Complete	Complete	Complete	Complete	Complete	Complete	Complete	Complete	Complete	Complete
11943at33554	FBXL2	0 (13)	13 (0)	0	0	Missing	Missing	Missing	Missing	Missing	Missing	Missing	Missing	Missing	Missing	Missing	Missing	Missing
11945at33554	RCC1	13	0	0	0	Complete	Complete	Complete	Complete	Complete	Complete	Complete	Complete	Complete	Complete	Complete	Complete	Complete
11951at33554	GDF5	13	0	0	0	Complete	Complete	Complete	Complete	Complete	Complete	Complete	Complete	Complete	Complete	Complete	Complete	Complete
11953at33554	LOC611915	13	0	0	0	Complete	Complete	Complete	Complete	Complete	Complete	Complete	Complete	Complete	Complete	Complete	Complete	Complete
11954at33554	SLC45A2	13	0	0	0	Complete	Complete	Complete	Complete	Complete	Complete	Complete	Complete	Complete	Complete	Complete	Complete	Complete
11955at33554	STK35	13	0	0	0	Complete	Complete	Complete	Complete	Complete	Complete	Complete	Complete	Complete	Complete	Complete	Complete	Complete
11957at33554	TMEM108	13	0	0	0	Complete	Complete	Complete	Complete	Complete	Complete	Complete	Complete	Complete	Complete	Complete	Complete	Complete
1195at33554	RALGAPB	13	0	0	0	Complete	Complete	Complete	Complete	Complete	Complete	Complete	Complete	Complete	Complete	Complete	Complete	Complete
11960at33554	NIM1K	13	0	0	0	Complete	Complete	Complete	Complete	Complete	Complete	Complete	Complete	Complete	Complete	Complete	Complete	Complete
11961at33554	ETF1	9	0	4	0	Duplicated	Complete	Complete	Complete	Complete	Complete	Duplicated	Complete	Duplicated	Complete	Complete	Complete	Duplicated
11962at33554	GABRA6	13	0	0	0	Complete	Complete	Complete	Complete	Complete	Complete	Complete	Complete	Complete	Complete	Complete	Complete	Complete
11963at33554	GABPA	13	0	0	0	Complete	Complete	Complete	Complete	Complete	Complete	Complete	Complete	Complete	Complete	Complete	Complete	Complete
11965at33554	L2HGDH	13	0	0	0	Complete	Complete	Complete	Complete	Complete	Complete	Complete	Complete	Complete	Complete	Complete	Complete	Complete
11966at33554	CTDSPL2	13	0	0	0	Complete	Complete	Complete	Complete	Complete	Complete	Complete	Complete	Complete	Complete	Complete	Complete	Complete
1196at33554	NLRC5	13	0	0	0	Complete	Complete	Complete	Complete	Complete	Complete	Complete	Complete	Complete	Complete	Complete	Complete	Complete
11970at33554	FAM196A	12	1	0	0	Complete	Complete	Missing	Complete	Complete	Complete	Complete	Complete	Complete	Complete	Complete	Complete	Complete
11972at33554	SLC3A2	13	0	0	0	Complete	Complete	Complete	Complete	Complete	Complete	Complete	Complete	Complete	Complete	Complete	Complete	Complete
11973at33554	IL2RB	13	0	0	0	Complete	Complete	Complete	Complete	Complete	Complete	Complete	Complete	Complete	Complete	Complete	Complete	Complete
11975at33554	CASC3	13	0	0	0	Complete	Complete	Complete	Complete	Complete	Complete	Complete	Complete	Complete	Complete	Complete	Complete	Complete
1197at33554	MYOM2	12	1	0	0	Complete	Complete	Complete	Complete	Complete	Complete	Complete	Complete	Complete	Missing	Complete	Complete	Complete
11982at33554	EPHX1	13	0	0	0	Complete	Complete	Complete	Complete	Complete	Complete	Complete	Complete	Complete	Complete	Complete	Complete	Complete
11983at33554	NFS1	13	0	0	0	Complete	Complete	Complete	Complete	Complete	Complete	Complete	Complete	Complete	Complete	Complete	Complete	Complete
11987at33554	DNAJB5	13	0	0	0	Complete	Complete	Complete	Complete	Complete	Complete	Complete	Complete	Complete	Complete	Complete	Complete	Complete
11988at33554	GTF2H4	13	0	0	0	Complete	Complete	Complete	Complete	Complete	Complete	Complete	Complete	Complete	Complete	Complete	Complete	Complete
1198at33554	AQR	13	0	0	0	Complete	Complete	Complete	Complete	Complete	Complete	Complete	Complete	Complete	Complete	Complete	Complete	Complete
11991at33554	SESN2	13	0	0	0	Complete	Complete	Complete	Complete	Complete	Complete	Complete	Complete	Complete	Complete	Complete	Complete	Complete
11993at33554	PI4K2B	13	0	0	0	Complete	Complete	Complete	Complete	Complete	Complete	Complete	Complete	Complete	Complete	Complete	Complete	Complete
11996at33554	RAD18	13	0	0	0	Complete	Complete	Complete	Complete	Complete	Complete	Complete	Complete	Complete	Complete	Complete	Complete	Complete
11999at33554	PM20D1	13	0	0	0	Complete	Complete	Complete	Complete	Complete	Complete	Complete	Complete	Complete	Complete	Complete	Complete	Complete
119at33554	HUWE1	12	1	0	0	Complete	Complete	Complete	Complete	Complete	Complete	Complete	Complete	Missing	Complete	Complete	Complete	Complete
11at33554	SYNE2	13	0	0	0	Complete	Complete	Complete	Complete	Complete	Complete	Complete	Complete	Complete	Complete	Complete	Complete	Complete
12001at33554	HSF1	13	0	0	0	Complete	Complete	Complete	Complete	Complete	Complete	Complete	Complete	Complete	Complete	Complete	Complete	Complete
12003at33554	FOXP2	13	0	0	0	Complete	Complete	Complete	Complete	Complete	Complete	Complete	Complete	Complete	Complete	Complete	Complete	Complete
12004at33554	PHACTR4	13	0	0	0	Complete	Complete	Complete	Complete	Complete	Complete	Complete	Complete	Complete	Complete	Complete	Complete	Complete
12006at33554	WDFY1	13	0	0	0	Complete	Complete	Complete	Complete	Complete	Complete	Complete	Complete	Complete	Complete	Complete	Complete	Complete
12009at33554	CPN1	0 (13)	13 (0)	0	0	Missing	Missing	Missing	Missing	Missing	Missing	Missing	Missing	Missing	Missing	Missing	Missing	Missing
12013at33554	KREMEN1	13	0	0	0	Complete	Complete	Complete	Complete	Complete	Complete	Complete	Complete	Complete	Complete	Complete	Complete	Complete
12014at33554	RORB	13	0	0	0	Complete	Complete	Complete	Complete	Complete	Complete	Complete	Complete	Complete	Complete	Complete	Complete	Complete
12016at33554	TRIM11	5	8	0	0	Missing	Complete	Missing	Complete	Missing	Missing	Missing	Complete	Complete	Missing	Complete	Missing	Missing
1201at33554	ATP7B	13	0	0	0	Complete	Complete	Complete	Complete	Complete	Complete	Complete	Complete	Complete	Complete	Complete	Complete	Complete
12021at33554	EAAC1	13	0	0	0	Complete	Complete	Complete	Complete	Complete	Complete	Complete	Complete	Complete	Complete	Complete	Complete	Complete
12023at33554	GLP2R	13	0	0	0	Complete	Complete	Complete	Complete	Complete	Complete	Complete	Complete	Complete	Complete	Complete	Complete	Complete
12024at33554	GMEB2	12	1	0	0	Complete	Complete	Complete	Complete	Complete	Complete	Complete	Complete	Complete	Missing	Complete	Complete	Complete
12025at33554	CDHR5	13	0	0	0	Complete	Complete	Complete	Complete	Complete	Complete	Complete	Complete	Complete	Complete	Complete	Complete	Complete
12028at33554	TRNT1	13	0	0	0	Complete	Complete	Complete	Complete	Complete	Complete	Complete	Complete	Complete	Complete	Complete	Complete	Complete
12031at33554	CDK8	13	0	0	0	Complete	Complete	Complete	Complete	Complete	Complete	Complete	Complete	Complete	Complete	Complete	Complete	Complete
12032at33554	RAB3IP	13	0	0	0	Complete	Complete	Complete	Complete	Complete	Complete	Complete	Complete	Complete	Complete	Complete	Complete	Complete
12035at33554	ZMPSTE24	13	0	0	0	Complete	Complete	Complete	Complete	Complete	Complete	Complete	Complete	Complete	Complete	Complete	Complete	Complete
12038at33554	TMEM200A	12	1	0	0	Complete	Complete	Complete	Complete	Complete	Complete	Complete	Complete	Complete	Complete	Complete	Complete	Missing
12039at33554	AMIGO1	13	0	0	0	Complete	Complete	Complete	Complete	Complete	Complete	Complete	Complete	Complete	Complete	Complete	Complete	Complete
1203at33554	ATRNL1	13	0	0	0	Complete	Complete	Complete	Complete	Complete	Complete	Complete	Complete	Complete	Complete	Complete	Complete	Complete
12040at33554	GPBP1	13	0	0	0	Complete	Complete	Complete	Complete	Complete	Complete	Complete	Complete	Complete	Complete	Complete	Complete	Complete
12041at33554	NOTUM	13	0	0	0	Complete	Complete	Complete	Complete	Complete	Complete	Complete	Complete	Complete	Complete	Complete	Complete	Complete
12042at33554	B4GALNT2	13	0	0	0	Complete	Complete	Complete	Complete	Complete	Complete	Complete	Complete	Complete	Complete	Complete	Complete	Complete
12044at33554	SLC18A2	0 (13)	13 (0)	0	0	Missing	Missing	Missing	Missing	Missing	Missing	Missing	Missing	Missing	Missing	Missing	Missing	Missing
12045at33554	arsa	13	0	0	0	Complete	Complete	Complete	Complete	Complete	Complete	Complete	Complete	Complete	Complete	Complete	Complete	Complete
12046at33554	LOC102152113	13	0	0	0	Complete	Complete	Complete	Complete	Complete	Complete	Complete	Complete	Complete	Complete	Complete	Complete	Complete
12047at33554	PPM1G	13	0	0	0	Complete	Complete	Complete	Complete	Complete	Complete	Complete	Complete	Complete	Complete	Complete	Complete	Complete
12049at33554	SH2B1	13	0	0	0	Complete	Complete	Complete	Complete	Complete	Complete	Complete	Complete	Complete	Complete	Complete	Complete	Complete
1204at33554	ABI3BP	13	0	0	0	Complete	Complete	Complete	Complete	Complete	Complete	Complete	Complete	Complete	Complete	Complete	Complete	Complete
12051at33554	WSB1	13	0	0	0	Complete	Complete	Complete	Complete	Complete	Complete	Complete	Complete	Complete	Complete	Complete	Complete	Complete
12052at33554	FBXL14	13	0	0	0	Complete	Complete	Complete	Complete	Complete	Complete	Complete	Complete	Complete	Complete	Complete	Complete	Complete
1205at33554	SPEF2	13	0	0	0	Complete	Complete	Complete	Complete	Complete	Complete	Complete	Complete	Complete	Complete	Complete	Complete	Complete
12060at33554	MMP11	13	0	0	0	Complete	Complete	Complete	Complete	Complete	Complete	Complete	Complete	Complete	Complete	Complete	Complete	Complete
12061at33554	HEMGN	13	0	0	0	Complete	Complete	Complete	Complete	Complete	Complete	Complete	Complete	Complete	Complete	Complete	Complete	Complete
12063at33554	JPH4	13	0	0	0	Complete	Complete	Complete	Complete	Complete	Complete	Complete	Complete	Complete	Complete	Complete	Complete	Complete
12064at33554	PHLDB3	13	0	0	0	Complete	Complete	Complete	Complete	Complete	Complete	Complete	Complete	Complete	Complete	Complete	Complete	Complete
12065at33554	MKRN2	13	0	0	0	Complete	Complete	Complete	Complete	Complete	Complete	Complete	Complete	Complete	Complete	Complete	Complete	Complete
12066at33554	TMPRSS11E	13	0	0	0	Complete	Complete	Complete	Complete	Complete	Complete	Complete	Complete	Complete	Complete	Complete	Complete	Complete
12067at33554	GATM	12	1	0	0	Complete	Complete	Complete	Complete	Complete	Complete	Complete	Complete	Missing	Complete	Complete	Complete	Complete
12068at33554	STRADA	13	0	0	0	Complete	Complete	Complete	Complete	Complete	Complete	Complete	Complete	Complete	Complete	Complete	Complete	Complete
12069at33554	AHCY	12	0	1	0	Complete	Complete	Complete	Complete	Complete	Complete	Complete	Complete	Complete	Duplicated	Complete	Complete	Complete
1206at33554	BCORL1	13	0	0	0	Complete	Complete	Complete	Complete	Complete	Complete	Complete	Complete	Complete	Complete	Complete	Complete	Complete
12072at33554	FBXO9	13	0	0	0	Complete	Complete	Complete	Complete	Complete	Complete	Complete	Complete	Complete	Complete	Complete	Complete	Complete
12074at33554	LOC609469	13	0	0	0	Complete	Complete	Complete	Complete	Complete	Complete	Complete	Complete	Complete	Complete	Complete	Complete	Complete
12075at33554	ATP6AP1	12	1	0	0	Complete	Complete	Complete	Complete	Complete	Complete	Complete	Complete	Missing	Complete	Complete	Complete	Complete
12076at33554	MPP1	13	0	0	0	Complete	Complete	Complete	Complete	Complete	Complete	Complete	Complete	Complete	Complete	Complete	Complete	Complete
12079at33554	POLD2	13	0	0	0	Complete	Complete	Complete	Complete	Complete	Complete	Complete	Complete	Complete	Complete	Complete	Complete	Complete
1207at33554	EPRS	13	0	0	0	Complete	Complete	Complete	Complete	Complete	Complete	Complete	Complete	Complete	Complete	Complete	Complete	Complete
12080at33554	MEF2C	13	0	0	0	Complete	Complete	Complete	Complete	Complete	Complete	Complete	Complete	Complete	Complete	Complete	Complete	Complete
12081at33554	SERINC3	13	0	0	0	Complete	Complete	Complete	Complete	Complete	Complete	Complete	Complete	Complete	Complete	Complete	Complete	Complete
12082at33554	ERMAP	13	0	0	0	Complete	Complete	Complete	Complete	Complete	Complete	Complete	Complete	Complete	Complete	Complete	Complete	Complete
12087at33554	CCDC60	13	0	0	0	Complete	Complete	Complete	Complete	Complete	Complete	Complete	Complete	Complete	Complete	Complete	Complete	Complete
12088at33554	HNRNPR	12	0	1	0	Complete	Complete	Complete	Complete	Complete	Complete	Complete	Duplicated	Complete	Complete	Complete	Complete	Complete
12089at33554	GLP1R	13	0	0	0	Complete	Complete	Complete	Complete	Complete	Complete	Complete	Complete	Complete	Complete	Complete	Complete	Complete
12091at33554	CEPT1	13	0	0	0	Complete	Complete	Complete	Complete	Complete	Complete	Complete	Complete	Complete	Complete	Complete	Complete	Complete
12095at33554	TOM1L1	13	0	0	0	Complete	Complete	Complete	Complete	Complete	Complete	Complete	Complete	Complete	Complete	Complete	Complete	Complete
12096at33554	SLC17A2	11	2	0	0	Missing	Complete	Complete	Complete	Complete	Complete	Complete	Missing	Complete	Complete	Complete	Complete	Complete
12097at33554	ZNHIT6	13	0	0	0	Complete	Complete	Complete	Complete	Complete	Complete	Complete	Complete	Complete	Complete	Complete	Complete	Complete
12098at33554	PTGER4	13	0	0	0	Complete	Complete	Complete	Complete	Complete	Complete	Complete	Complete	Complete	Complete	Complete	Complete	Complete
12099at33554	FOXN3	5	0	8	0	Complete	Duplicated	Duplicated	Duplicated	Duplicated	Duplicated	Duplicated	Complete	Complete	Duplicated	Complete	Complete	Duplicated
1209at33554	CASZ1	13	0	0	0	Complete	Complete	Complete	Complete	Complete	Complete	Complete	Complete	Complete	Complete	Complete	Complete	Complete
12100at33554	OASL2	13	0	0	0	Complete	Complete	Complete	Complete	Complete	Complete	Complete	Complete	Complete	Complete	Complete	Complete	Complete
12103at33554	LOC606856	13	0	0	0	Complete	Complete	Complete	Complete	Complete	Complete	Complete	Complete	Complete	Complete	Complete	Complete	Complete
12105at33554	ASB4	0 (13)	13 (0)	0	0	Missing	Missing	Missing	Missing	Missing	Missing	Missing	Missing	Missing	Missing	Missing	Missing	Missing
12107at33554	WIPI1	13	0	0	0	Complete	Complete	Complete	Complete	Complete	Complete	Complete	Complete	Complete	Complete	Complete	Complete	Complete
12108at33554	F7	13	0	0	0	Complete	Complete	Complete	Complete	Complete	Complete	Complete	Complete	Complete	Complete	Complete	Complete	Complete
12109at33554	NUF2	13	0	0	0	Complete	Complete	Complete	Complete	Complete	Complete	Complete	Complete	Complete	Complete	Complete	Complete	Complete
1210at33554	IQGAP2	13	0	0	0	Complete	Complete	Complete	Complete	Complete	Complete	Complete	Complete	Complete	Complete	Complete	Complete	Complete
12115at33554	MFSD14A	13	0	0	0	Complete	Complete	Complete	Complete	Complete	Complete	Complete	Complete	Complete	Complete	Complete	Complete	Complete
12116at33554	BRD9	13	0	0	0	Complete	Complete	Complete	Complete	Complete	Complete	Complete	Complete	Complete	Complete	Complete	Complete	Complete
12117at33554	SPNS1	13	0	0	0	Complete	Complete	Complete	Complete	Complete	Complete	Complete	Complete	Complete	Complete	Complete	Complete	Complete
12119at33554	AJUBA	13	0	0	0	Complete	Complete	Complete	Complete	Complete	Complete	Complete	Complete	Complete	Complete	Complete	Complete	Complete
12120at33554	NUP54	13	0	0	0	Complete	Complete	Complete	Complete	Complete	Complete	Complete	Complete	Complete	Complete	Complete	Complete	Complete
12121at33554	PRICKLE3	12	1	0	0	Complete	Complete	Complete	Complete	Complete	Complete	Complete	Complete	Complete	Complete	Complete	Missing	Complete
12122at33554	VIPR2	13	0	0	0	Complete	Complete	Complete	Complete	Complete	Complete	Complete	Complete	Complete	Complete	Complete	Complete	Complete
12123at33554	DPF1	13	0	0	0	Complete	Complete	Complete	Complete	Complete	Complete	Complete	Complete	Complete	Complete	Complete	Complete	Complete
12125at33554	LANCL2	13	0	0	0	Complete	Complete	Complete	Complete	Complete	Complete	Complete	Complete	Complete	Complete	Complete	Complete	Complete
12127at33554	TRIT1	13	0	0	0	Complete	Complete	Complete	Complete	Complete	Complete	Complete	Complete	Complete	Complete	Complete	Complete	Complete
12130at33554	ALG10	13	0	0	0	Complete	Complete	Complete	Complete	Complete	Complete	Complete	Complete	Complete	Complete	Complete	Complete	Complete
12132at33554	BTBD1	3	0	10	0	Duplicated	Duplicated	Duplicated	Complete	Duplicated	Duplicated	Duplicated	Duplicated	Duplicated	Duplicated	Complete	Complete	Duplicated
12133at33554	CFLAR	13	0	0	0	Complete	Complete	Complete	Complete	Complete	Complete	Complete	Complete	Complete	Complete	Complete	Complete	Complete
12135at33554	F10	13	0	0	0	Complete	Complete	Complete	Complete	Complete	Complete	Complete	Complete	Complete	Complete	Complete	Complete	Complete
12138at33554	ASIC5	13	0	0	0	Complete	Complete	Complete	Complete	Complete	Complete	Complete	Complete	Complete	Complete	Complete	Complete	Complete
12139at33554	ADGRA1	13	0	0	0	Complete	Complete	Complete	Complete	Complete	Complete	Complete	Complete	Complete	Complete	Complete	Complete	Complete
1213at33554	FAM135A	13	0	0	0	Complete	Complete	Complete	Complete	Complete	Complete	Complete	Complete	Complete	Complete	Complete	Complete	Complete
12141at33554	PODXL2	13	0	0	0	Complete	Complete	Complete	Complete	Complete	Complete	Complete	Complete	Complete	Complete	Complete	Complete	Complete
12142at33554	GOLIM4	13	0	0	0	Complete	Complete	Complete	Complete	Complete	Complete	Complete	Complete	Complete	Complete	Complete	Complete	Complete
12143at33554	CRLF3	13	0	0	0	Complete	Complete	Complete	Complete	Complete	Complete	Complete	Complete	Complete	Complete	Complete	Complete	Complete
12146at33554	SLC30A6	13	0	0	0	Complete	Complete	Complete	Complete	Complete	Complete	Complete	Complete	Complete	Complete	Complete	Complete	Complete
12147at33554	SHPK	13	0	0	0	Complete	Complete	Complete	Complete	Complete	Complete	Complete	Complete	Complete	Complete	Complete	Complete	Complete
12148at33554	FAM149A	13	0	0	0	Complete	Complete	Complete	Complete	Complete	Complete	Complete	Complete	Complete	Complete	Complete	Complete	Complete
1214at33554	CR2	13	0	0	0	Complete	Complete	Complete	Complete	Complete	Complete	Complete	Complete	Complete	Complete	Complete	Complete	Complete
12150at33554	SLC35F3	13	0	0	0	Complete	Complete	Complete	Complete	Complete	Complete	Complete	Complete	Complete	Complete	Complete	Complete	Complete
12151at33554	TTYH3	13	0	0	0	Complete	Complete	Complete	Complete	Complete	Complete	Complete	Complete	Complete	Complete	Complete	Complete	Complete
12152at33554	NLK	13	0	0	0	Complete	Complete	Complete	Complete	Complete	Complete	Complete	Complete	Complete	Complete	Complete	Complete	Complete
12153at33554	ARMCX2	12	1	0	0	Complete	Complete	Complete	Complete	Complete	Complete	Complete	Complete	Missing	Complete	Complete	Complete	Complete
12154at33554	PHACTR1	13	0	0	0	Complete	Complete	Complete	Complete	Complete	Complete	Complete	Complete	Complete	Complete	Complete	Complete	Complete
12155at33554	ST8SIA5	13	0	0	0	Complete	Complete	Complete	Complete	Complete	Complete	Complete	Complete	Complete	Complete	Complete	Complete	Complete
12156at33554	SH2D5	13	0	0	0	Complete	Complete	Complete	Complete	Complete	Complete	Complete	Complete	Complete	Complete	Complete	Complete	Complete
12157at33554	CMAS	13	0	0	0	Complete	Complete	Complete	Complete	Complete	Complete	Complete	Complete	Complete	Complete	Complete	Complete	Complete
12158at33554	DDOST	13	0	0	0	Complete	Complete	Complete	Complete	Complete	Complete	Complete	Complete	Complete	Complete	Complete	Complete	Complete
1215at33554	A2ML1	13	0	0	0	Complete	Complete	Complete	Complete	Complete	Complete	Complete	Complete	Complete	Complete	Complete	Complete	Complete
12161at33554	BFAR	13	0	0	0	Complete	Complete	Complete	Complete	Complete	Complete	Complete	Complete	Complete	Complete	Complete	Complete	Complete
12162at33554	ODR4	13	0	0	0	Complete	Complete	Complete	Complete	Complete	Complete	Complete	Complete	Complete	Complete	Complete	Complete	Complete
12167at33554	CYP7B1	13	0	0	0	Complete	Complete	Complete	Complete	Complete	Complete	Complete	Complete	Complete	Complete	Complete	Complete	Complete
1216at33554	MAST2	13	0	0	0	Complete	Complete	Complete	Complete	Complete	Complete	Complete	Complete	Complete	Complete	Complete	Complete	Complete
12171at33554	PRKAG2	13	0	0	0	Complete	Complete	Complete	Complete	Complete	Complete	Complete	Complete	Complete	Complete	Complete	Complete	Complete
12174at33554	WSB2	13	0	0	0	Complete	Complete	Complete	Complete	Complete	Complete	Complete	Complete	Complete	Complete	Complete	Complete	Complete
12175at33554	KLHDC1	13	0	0	0	Complete	Complete	Complete	Complete	Complete	Complete	Complete	Complete	Complete	Complete	Complete	Complete	Complete
12176at33554	GOT1	13	0	0	0	Complete	Complete	Complete	Complete	Complete	Complete	Complete	Complete	Complete	Complete	Complete	Complete	Complete
12177at33554	FAM69A	13	0	0	0	Complete	Complete	Complete	Complete	Complete	Complete	Complete	Complete	Complete	Complete	Complete	Complete	Complete
12178at33554	ACP6	13	0	0	0	Complete	Complete	Complete	Complete	Complete	Complete	Complete	Complete	Complete	Complete	Complete	Complete	Complete
12182at33554	SNX4	13	0	0	0	Complete	Complete	Complete	Complete	Complete	Complete	Complete	Complete	Complete	Complete	Complete	Complete	Complete
12184at33554	PCOLCE	0 (13)	13 (0)	0	0	Missing	Missing	Missing	Missing	Missing	Missing	Missing	Missing	Missing	Missing	Missing	Missing	Missing
12188at33554	MON1B	13	0	0	0	Complete	Complete	Complete	Complete	Complete	Complete	Complete	Complete	Complete	Complete	Complete	Complete	Complete
12189at33554	NOP56	13	0	0	0	Complete	Complete	Complete	Complete	Complete	Complete	Complete	Complete	Complete	Complete	Complete	Complete	Complete
12191at33554	LOC488622	13	0	0	0	Complete	Complete	Complete	Complete	Complete	Complete	Complete	Complete	Complete	Complete	Complete	Complete	Complete
12194at33554	AP1M1	13	0	0	0	Complete	Complete	Complete	Complete	Complete	Complete	Complete	Complete	Complete	Complete	Complete	Complete	Complete
12195at33554	CPB2	13	0	0	0	Complete	Complete	Complete	Complete	Complete	Complete	Complete	Complete	Complete	Complete	Complete	Complete	Complete
12198at33554	LACC1	13	0	0	0	Complete	Complete	Complete	Complete	Complete	Complete	Complete	Complete	Complete	Complete	Complete	Complete	Complete
121at33554	KMT2D	13	0	0	0	Complete	Complete	Complete	Complete	Complete	Complete	Complete	Complete	Complete	Complete	Complete	Complete	Complete
12200at33554	LGMN	13	0	0	0	Complete	Complete	Complete	Complete	Complete	Complete	Complete	Complete	Complete	Complete	Complete	Complete	Complete
12202at33554	ERAL1	13	0	0	0	Complete	Complete	Complete	Complete	Complete	Complete	Complete	Complete	Complete	Complete	Complete	Complete	Complete
12203at33554	FBXL3	13	0	0	0	Complete	Complete	Complete	Complete	Complete	Complete	Complete	Complete	Complete	Complete	Complete	Complete	Complete
12204at33554	EIF2B3	13	0	0	0	Complete	Complete	Complete	Complete	Complete	Complete	Complete	Complete	Complete	Complete	Complete	Complete	Complete
12205at33554	CYP2S1	13	0	0	0	Complete	Complete	Complete	Complete	Complete	Complete	Complete	Complete	Complete	Complete	Complete	Complete	Complete
12206at33554	TRIM38	13	0	0	0	Complete	Complete	Complete	Complete	Complete	Complete	Complete	Complete	Complete	Complete	Complete	Complete	Complete
12207at33554	DRD5	12	1	0	0	Complete	Complete	Complete	Complete	Complete	Complete	Complete	Complete	Complete	Complete	Missing	Complete	Complete
1220at33554	TRAPPC8	13	0	0	0	Complete	Complete	Complete	Complete	Complete	Complete	Complete	Complete	Complete	Complete	Complete	Complete	Complete
12211at33554	COQ6	13	0	0	0	Complete	Complete	Complete	Complete	Complete	Complete	Complete	Complete	Complete	Complete	Complete	Complete	Complete
12212at33554	GLRB	13	0	0	0	Complete	Complete	Complete	Complete	Complete	Complete	Complete	Complete	Complete	Complete	Complete	Complete	Complete
12216at33554	VANGL1	13	0	0	0	Complete	Complete	Complete	Complete	Complete	Complete	Complete	Complete	Complete	Complete	Complete	Complete	Complete
12218at33554	FOXJ2	13	0	0	0	Complete	Complete	Complete	Complete	Complete	Complete	Complete	Complete	Complete	Complete	Complete	Complete	Complete
12219at33554	STK11	13	0	0	0	Complete	Complete	Complete	Complete	Complete	Complete	Complete	Complete	Complete	Complete	Complete	Complete	Complete
12220at33554	ALPI	13	0	0	0	Complete	Complete	Complete	Complete	Complete	Complete	Complete	Complete	Complete	Complete	Complete	Complete	Complete
12221at33554	CCDC120	12	1	0	0	Complete	Complete	Complete	Complete	Complete	Complete	Complete	Complete	Complete	Missing	Complete	Complete	Complete
12223at33554	COL4A5	0 (12)	13 (1)	0	0	Missing	Missing	Missing	Missing	Missing	Missing	Missing	Missing	Missing	Missing	Missing	Missing	Missing
12226at33554	CPA3	13	0	0	0	Complete	Complete	Complete	Complete	Complete	Complete	Complete	Complete	Complete	Complete	Complete	Complete	Complete
12229at33554	KCNJ2	13	0	0	0	Complete	Complete	Complete	Complete	Complete	Complete	Complete	Complete	Complete	Complete	Complete	Complete	Complete
12232at33554	GALK2	13	0	0	0	Complete	Complete	Complete	Complete	Complete	Complete	Complete	Complete	Complete	Complete	Complete	Complete	Complete
12234at33554	PPARD	13	0	0	0	Complete	Complete	Complete	Complete	Complete	Complete	Complete	Complete	Complete	Complete	Complete	Complete	Complete
12236at33554	GPATCH2L	13	0	0	0	Complete	Complete	Complete	Complete	Complete	Complete	Complete	Complete	Complete	Complete	Complete	Complete	Complete
12238at33554	MDM2	13	0	0	0	Complete	Complete	Complete	Complete	Complete	Complete	Complete	Complete	Complete	Complete	Complete	Complete	Complete
12239at33554	KRT80	13	0	0	0	Complete	Complete	Complete	Complete	Complete	Complete	Complete	Complete	Complete	Complete	Complete	Complete	Complete
1223at33554	ALK	13	0	0	0	Complete	Complete	Complete	Complete	Complete	Complete	Complete	Complete	Complete	Complete	Complete	Complete	Complete
12241at33554	SLC36A2	0 (13)	13 (0)	0	0	Missing	Missing	Missing	Missing	Missing	Missing	Missing	Missing	Missing	Missing	Missing	Missing	Missing
12243at33554	MTDH	12	1	0	0	Complete	Complete	Complete	Complete	Complete	Complete	Complete	Complete	Missing	Complete	Complete	Complete	Complete
1224at33554	ERCC6L2	13	0	0	0	Complete	Complete	Complete	Complete	Complete	Complete	Complete	Complete	Complete	Complete	Complete	Complete	Complete
12250at33554	PIGV	13	0	0	0	Complete	Complete	Complete	Complete	Complete	Complete	Complete	Complete	Complete	Complete	Complete	Complete	Complete
12252at33554	ATF2	13	0	0	0	Complete	Complete	Complete	Complete	Complete	Complete	Complete	Complete	Complete	Complete	Complete	Complete	Complete
12253at33554	ZGPAT	12	0	0	1	Complete	Complete	Complete	Complete	Complete	Complete	Complete	Complete	Fragmented	Complete	Complete	Complete	Complete
12254at33554	FOXN4	13	0	0	0	Complete	Complete	Complete	Complete	Complete	Complete	Complete	Complete	Complete	Complete	Complete	Complete	Complete
12255at33554	TMEM117	13	0	0	0	Complete	Complete	Complete	Complete	Complete	Complete	Complete	Complete	Complete	Complete	Complete	Complete	Complete
12256at33554	MFSD13A	13	0	0	0	Complete	Complete	Complete	Complete	Complete	Complete	Complete	Complete	Complete	Complete	Complete	Complete	Complete
12257at33554	SMARCD2	13	0	0	0	Complete	Complete	Complete	Complete	Complete	Complete	Complete	Complete	Complete	Complete	Complete	Complete	Complete
12260at33554	AKAP8	13	0	0	0	Complete	Complete	Complete	Complete	Complete	Complete	Complete	Complete	Complete	Complete	Complete	Complete	Complete
12261at33554	BRD3	13	0	0	0	Complete	Complete	Complete	Complete	Complete	Complete	Complete	Complete	Complete	Complete	Complete	Complete	Complete
12263at33554	NR1H3	13	0	0	0	Complete	Complete	Complete	Complete	Complete	Complete	Complete	Complete	Complete	Complete	Complete	Complete	Complete
12264at33554	FBXW9	13	0	0	0	Complete	Complete	Complete	Complete	Complete	Complete	Complete	Complete	Complete	Complete	Complete	Complete	Complete
12266at33554	HTRA1	13	0	0	0	Complete	Complete	Complete	Complete	Complete	Complete	Complete	Complete	Complete	Complete	Complete	Complete	Complete
12267at33554	EIF2B4	13	0	0	0	Complete	Complete	Complete	Complete	Complete	Complete	Complete	Complete	Complete	Complete	Complete	Complete	Complete
1226at33554	EFCAB5	13	0	0	0	Complete	Complete	Complete	Complete	Complete	Complete	Complete	Complete	Complete	Complete	Complete	Complete	Complete
12270at33554	IRF8	13	0	0	0	Complete	Complete	Complete	Complete	Complete	Complete	Complete	Complete	Complete	Complete	Complete	Complete	Complete
12271at33554	CHRDL2	13	0	0	0	Complete	Complete	Complete	Complete	Complete	Complete	Complete	Complete	Complete	Complete	Complete	Complete	Complete
12274at33554	ORC5	13	0	0	0	Complete	Complete	Complete	Complete	Complete	Complete	Complete	Complete	Complete	Complete	Complete	Complete	Complete
12275at33554	SCPEP1	13	0	0	0	Complete	Complete	Complete	Complete	Complete	Complete	Complete	Complete	Complete	Complete	Complete	Complete	Complete
12276at33554	OXSM	13	0	0	0	Complete	Complete	Complete	Complete	Complete	Complete	Complete	Complete	Complete	Complete	Complete	Complete	Complete
12279at33554	SAAL1	13	0	0	0	Complete	Complete	Complete	Complete	Complete	Complete	Complete	Complete	Complete	Complete	Complete	Complete	Complete
12282at33554	DOK1	13	0	0	0	Complete	Complete	Complete	Complete	Complete	Complete	Complete	Complete	Complete	Complete	Complete	Complete	Complete
12285at33554	FBXO31	13	0	0	0	Complete	Complete	Complete	Complete	Complete	Complete	Complete	Complete	Complete	Complete	Complete	Complete	Complete
12286at33554	RSPH3	13	0	0	0	Complete	Complete	Complete	Complete	Complete	Complete	Complete	Complete	Complete	Complete	Complete	Complete	Complete
12288at33554	HMGXB4	13	0	0	0	Complete	Complete	Complete	Complete	Complete	Complete	Complete	Complete	Complete	Complete	Complete	Complete	Complete
12289at33554	GMPPA	13	0	0	0	Complete	Complete	Complete	Complete	Complete	Complete	Complete	Complete	Complete	Complete	Complete	Complete	Complete
1228at33554	CTTNBP2	13	0	0	0	Complete	Complete	Complete	Complete	Complete	Complete	Complete	Complete	Complete	Complete	Complete	Complete	Complete
12291at33554	C10H12orf66	13	0	0	0	Complete	Complete	Complete	Complete	Complete	Complete	Complete	Complete	Complete	Complete	Complete	Complete	Complete
12296at33554	CBLC	13	0	0	0	Complete	Complete	Complete	Complete	Complete	Complete	Complete	Complete	Complete	Complete	Complete	Complete	Complete
12297at33554	TMEM145	12	1	0	0	Complete	Complete	Complete	Complete	Complete	Complete	Complete	Complete	Complete	Complete	Missing	Complete	Complete
12299at33554	RNF38	13	0	0	0	Complete	Complete	Complete	Complete	Complete	Complete	Complete	Complete	Complete	Complete	Complete	Complete	Complete
1229at33554	DAPK1	13	0	0	0	Complete	Complete	Complete	Complete	Complete	Complete	Complete	Complete	Complete	Complete	Complete	Complete	Complete
12302at33554	CSTF2T	10	3	0	0	Complete	Complete	Missing	Complete	Complete	Complete	Complete	Complete	Missing	Complete	Missing	Complete	Complete
12307at33554	MFGE8	13	0	0	0	Complete	Complete	Complete	Complete	Complete	Complete	Complete	Complete	Complete	Complete	Complete	Complete	Complete
12308at33554	PSMC3	8	0	5	0	Duplicated	Complete	Duplicated	Duplicated	Complete	Complete	Complete	Duplicated	Complete	Duplicated	Complete	Complete	Complete
12310at33554	ENO3	12	1	0	0	Complete	Complete	Complete	Complete	Complete	Complete	Complete	Complete	Complete	Complete	Missing	Complete	Complete
12312at33554	RPGR	13	0	0	0	Complete	Complete	Complete	Complete	Complete	Complete	Complete	Complete	Complete	Complete	Complete	Complete	Complete
12313at33554	MFSD1	13	0	0	0	Complete	Complete	Complete	Complete	Complete	Complete	Complete	Complete	Complete	Complete	Complete	Complete	Complete
12314at33554	C6H16orf58	13	0	0	0	Complete	Complete	Complete	Complete	Complete	Complete	Complete	Complete	Complete	Complete	Complete	Complete	Complete
12315at33554	METAP2	12	0	1	0	Complete	Complete	Complete	Complete	Complete	Complete	Complete	Complete	Complete	Complete	Complete	Duplicated	Complete
12316at33554	ATG4A	12	1	0	0	Complete	Complete	Complete	Complete	Complete	Complete	Complete	Complete	Complete	Missing	Complete	Complete	Complete
12318at33554	GSDME	13	0	0	0	Complete	Complete	Complete	Complete	Complete	Complete	Complete	Complete	Complete	Complete	Complete	Complete	Complete
12320at33554	ALDH3A2	13	0	0	0	Complete	Complete	Complete	Complete	Complete	Complete	Complete	Complete	Complete	Complete	Complete	Complete	Complete
12323at33554	NR1I2	13	0	0	0	Complete	Complete	Complete	Complete	Complete	Complete	Complete	Complete	Complete	Complete	Complete	Complete	Complete
12324at33554	CCDC38	13	0	0	0	Complete	Complete	Complete	Complete	Complete	Complete	Complete	Complete	Complete	Complete	Complete	Complete	Complete
12325at33554	KIAA1522	13	0	0	0	Complete	Complete	Complete	Complete	Complete	Complete	Complete	Complete	Complete	Complete	Complete	Complete	Complete
12328at33554	GDI2	12	1	0	0	Complete	Complete	Complete	Complete	Complete	Complete	Missing	Complete	Complete	Complete	Complete	Complete	Complete
1232at33554	ATP7A	12	0	0	1	Complete	Complete	Complete	Complete	Complete	Complete	Complete	Complete	Complete	Fragmented	Complete	Complete	Complete
12331at33554	CASP2	13	0	0	0	Complete	Complete	Complete	Complete	Complete	Complete	Complete	Complete	Complete	Complete	Complete	Complete	Complete
12332at33554	DAP3	13	0	0	0	Complete	Complete	Complete	Complete	Complete	Complete	Complete	Complete	Complete	Complete	Complete	Complete	Complete
12333at33554	FAM124B	13	0	0	0	Complete	Complete	Complete	Complete	Complete	Complete	Complete	Complete	Complete	Complete	Complete	Complete	Complete
12334at33554	TSEN2	13	0	0	0	Complete	Complete	Complete	Complete	Complete	Complete	Complete	Complete	Complete	Complete	Complete	Complete	Complete
12337at33554	DPH2	12	1	0	0	Complete	Complete	Complete	Complete	Complete	Complete	Complete	Complete	Complete	Complete	Complete	Complete	Missing
12338at33554	KCNV1	13	0	0	0	Complete	Complete	Complete	Complete	Complete	Complete	Complete	Complete	Complete	Complete	Complete	Complete	Complete
1233at33554	PXDNL	12	1	0	0	Complete	Complete	Complete	Complete	Complete	Complete	Complete	Complete	Complete	Complete	Missing	Complete	Complete
12340at33554	A1BG	13	0	0	0	Complete	Complete	Complete	Complete	Complete	Complete	Complete	Complete	Complete	Complete	Complete	Complete	Complete
12341at33554	SPTLC1	13	0	0	0	Complete	Complete	Complete	Complete	Complete	Complete	Complete	Complete	Complete	Complete	Complete	Complete	Complete
12342at33554	PDIA2	13	0	0	0	Complete	Complete	Complete	Complete	Complete	Complete	Complete	Complete	Complete	Complete	Complete	Complete	Complete
12346at33554	IDH1	13	0	0	0	Complete	Complete	Complete	Complete	Complete	Complete	Complete	Complete	Complete	Complete	Complete	Complete	Complete
12347at33554	UXS1	13	0	0	0	Complete	Complete	Complete	Complete	Complete	Complete	Complete	Complete	Complete	Complete	Complete	Complete	Complete
1234at33554	MED23	13	0	0	0	Complete	Complete	Complete	Complete	Complete	Complete	Complete	Complete	Complete	Complete	Complete	Complete	Complete
12350at33554	CCNA2	13	0	0	0	Complete	Complete	Complete	Complete	Complete	Complete	Complete	Complete	Complete	Complete	Complete	Complete	Complete
12352at33554	FOXN2	13	0	0	0	Complete	Complete	Complete	Complete	Complete	Complete	Complete	Complete	Complete	Complete	Complete	Complete	Complete
12353at33554	ACOT9	12	1	0	0	Complete	Complete	Complete	Complete	Complete	Complete	Complete	Complete	Missing	Complete	Complete	Complete	Complete
12355at33554	FIBCD1	13	0	0	0	Complete	Complete	Complete	Complete	Complete	Complete	Complete	Complete	Complete	Complete	Complete	Complete	Complete
12356at33554	SMOC1	13	0	0	0	Complete	Complete	Complete	Complete	Complete	Complete	Complete	Complete	Complete	Complete	Complete	Complete	Complete
12357at33554	LOC491973	1	0	12	0	Duplicated	Duplicated	Duplicated	Duplicated	Duplicated	Duplicated	Duplicated	Duplicated	Duplicated	Complete	Duplicated	Duplicated	Duplicated
12362at33554	PTDSS2	13	0	0	0	Complete	Complete	Complete	Complete	Complete	Complete	Complete	Complete	Complete	Complete	Complete	Complete	Complete
12363at33554	ALG6	13	0	0	0	Complete	Complete	Complete	Complete	Complete	Complete	Complete	Complete	Complete	Complete	Complete	Complete	Complete
12368at33554	CABLES1	13	0	0	0	Complete	Complete	Complete	Complete	Complete	Complete	Complete	Complete	Complete	Complete	Complete	Complete	Complete
12369at33554	SUV39H1	12	1	0	0	Complete	Complete	Complete	Complete	Complete	Complete	Complete	Complete	Complete	Complete	Complete	Missing	Complete
1236at33554	POLR3A	13	0	0	0	Complete	Complete	Complete	Complete	Complete	Complete	Complete	Complete	Complete	Complete	Complete	Complete	Complete
12371at33554	KCNJ5	13	0	0	0	Complete	Complete	Complete	Complete	Complete	Complete	Complete	Complete	Complete	Complete	Complete	Complete	Complete
12373at33554	EEF1G	0	0	13	0	Duplicated	Duplicated	Duplicated	Duplicated	Duplicated	Duplicated	Duplicated	Duplicated	Duplicated	Duplicated	Duplicated	Duplicated	Duplicated
12374at33554	ENPP6	13	0	0	0	Complete	Complete	Complete	Complete	Complete	Complete	Complete	Complete	Complete	Complete	Complete	Complete	Complete
12381at33554	VRK3	13	0	0	0	Complete	Complete	Complete	Complete	Complete	Complete	Complete	Complete	Complete	Complete	Complete	Complete	Complete
12383at33554	FBLN7	13	0	0	0	Complete	Complete	Complete	Complete	Complete	Complete	Complete	Complete	Complete	Complete	Complete	Complete	Complete
12386at33554	ASB6	13	0	0	0	Complete	Complete	Complete	Complete	Complete	Complete	Complete	Complete	Complete	Complete	Complete	Complete	Complete
12388at33554	LOC611685	13	0	0	0	Complete	Complete	Complete	Complete	Complete	Complete	Complete	Complete	Complete	Complete	Complete	Complete	Complete
1238at33554	ABCC8	13	0	0	0	Complete	Complete	Complete	Complete	Complete	Complete	Complete	Complete	Complete	Complete	Complete	Complete	Complete
12390at33554	TNFRSF19	13	0	0	0	Complete	Complete	Complete	Complete	Complete	Complete	Complete	Complete	Complete	Complete	Complete	Complete	Complete
12391at33554	MATN3	13	0	0	0	Complete	Complete	Complete	Complete	Complete	Complete	Complete	Complete	Complete	Complete	Complete	Complete	Complete
12394at33554	FBXO39	12	1	0	0	Complete	Complete	Complete	Complete	Complete	Complete	Complete	Complete	Missing	Complete	Complete	Complete	Complete
12395at33554	IFT52	13	0	0	0	Complete	Complete	Complete	Complete	Complete	Complete	Complete	Complete	Complete	Complete	Complete	Complete	Complete
12396at33554	HTR7	13	0	0	0	Complete	Complete	Complete	Complete	Complete	Complete	Complete	Complete	Complete	Complete	Complete	Complete	Complete
12397at33554	ETNK1	13	0	0	0	Complete	Complete	Complete	Complete	Complete	Complete	Complete	Complete	Complete	Complete	Complete	Complete	Complete
12398at33554	CHRNA1	13	0	0	0	Complete	Complete	Complete	Complete	Complete	Complete	Complete	Complete	Complete	Complete	Complete	Complete	Complete
1239at33554	FNDC1	13	0	0	0	Complete	Complete	Complete	Complete	Complete	Complete	Complete	Complete	Complete	Complete	Complete	Complete	Complete
123at33554	CMYA5	13	0	0	0	Complete	Complete	Complete	Complete	Complete	Complete	Complete	Complete	Complete	Complete	Complete	Complete	Complete
12401at33554	ABHD15	13	0	0	0	Complete	Complete	Complete	Complete	Complete	Complete	Complete	Complete	Complete	Complete	Complete	Complete	Complete
12404at33554	PPOX	13	0	0	0	Complete	Complete	Complete	Complete	Complete	Complete	Complete	Complete	Complete	Complete	Complete	Complete	Complete
12406at33554	GJA10	13	0	0	0	Complete	Complete	Complete	Complete	Complete	Complete	Complete	Complete	Complete	Complete	Complete	Complete	Complete
12407at33554	ANTXR2	13	0	0	0	Complete	Complete	Complete	Complete	Complete	Complete	Complete	Complete	Complete	Complete	Complete	Complete	Complete
12409at33554	DKC1	2	0	11	0	Duplicated	Duplicated	Duplicated	Duplicated	Complete	Duplicated	Duplicated	Duplicated	Duplicated	Duplicated	Duplicated	Duplicated	Complete
12410at33554	SLC2A2	13	0	0	0	Complete	Complete	Complete	Complete	Complete	Complete	Complete	Complete	Complete	Complete	Complete	Complete	Complete
12412at33554	DACH1	13	0	0	0	Complete	Complete	Complete	Complete	Complete	Complete	Complete	Complete	Complete	Complete	Complete	Complete	Complete
12414at33554	PDK3	11	2	0	0	Complete	Complete	Complete	Complete	Complete	Complete	Complete	Complete	Missing	Missing	Complete	Complete	Complete
12415at33554	IPMK	13	0	0	0	Complete	Complete	Complete	Complete	Complete	Complete	Complete	Complete	Complete	Complete	Complete	Complete	Complete
12416at33554	AP3M1	0 (13)	13 (0)	0	0	Missing	Missing	Missing	Missing	Missing	Missing	Missing	Missing	Missing	Missing	Missing	Missing	Missing
12419at33554	GOT2	13	0	0	0	Complete	Complete	Complete	Complete	Complete	Complete	Complete	Complete	Complete	Complete	Complete	Complete	Complete
12420at33554	POFUT2	13	0	0	0	Complete	Complete	Complete	Complete	Complete	Complete	Complete	Complete	Complete	Complete	Complete	Complete	Complete
12423at33554	ALDH3A1	13	0	0	0	Complete	Complete	Complete	Complete	Complete	Complete	Complete	Complete	Complete	Complete	Complete	Complete	Complete
12424at33554	LOC101091244	13	0	0	0	Complete	Complete	Complete	Complete	Complete	Complete	Complete	Complete	Complete	Complete	Complete	Complete	Complete
12427at33554	DUSP10	13	0	0	0	Complete	Complete	Complete	Complete	Complete	Complete	Complete	Complete	Complete	Complete	Complete	Complete	Complete
12428at33554	PLTP	13	0	0	0	Complete	Complete	Complete	Complete	Complete	Complete	Complete	Complete	Complete	Complete	Complete	Complete	Complete
12430at33554	CKMT2	13	0	0	0	Complete	Complete	Complete	Complete	Complete	Complete	Complete	Complete	Complete	Complete	Complete	Complete	Complete
12431at33554	CD55	4	9	0	0	Missing	Missing	Complete	Complete	Missing	Missing	Missing	Missing	Complete	Complete	Missing	Missing	Missing
12432at33554	PAFAH1B1	13	0	0	0	Complete	Complete	Complete	Complete	Complete	Complete	Complete	Complete	Complete	Complete	Complete	Complete	Complete
12435at33554	ARRDC3	13	0	0	0	Complete	Complete	Complete	Complete	Complete	Complete	Complete	Complete	Complete	Complete	Complete	Complete	Complete
12437at33554	RENBP	12	1	0	0	Complete	Complete	Complete	Complete	Complete	Complete	Complete	Complete	Complete	Missing	Complete	Complete	Complete
1243at33554	MAP2	13	0	0	0	Complete	Complete	Complete	Complete	Complete	Complete	Complete	Complete	Complete	Complete	Complete	Complete	Complete
12441at33554	RUVBL2	13	0	0	0	Complete	Complete	Complete	Complete	Complete	Complete	Complete	Complete	Complete	Complete	Complete	Complete	Complete
12443at33554	HDAC2	12	1	0	0	Complete	Complete	Complete	Missing	Complete	Complete	Complete	Complete	Complete	Complete	Complete	Complete	Complete
12444at33554	HSF4	13	0	0	0	Complete	Complete	Complete	Complete	Complete	Complete	Complete	Complete	Complete	Complete	Complete	Complete	Complete
12445at33554	LOC481728	13	0	0	0	Complete	Complete	Complete	Complete	Complete	Complete	Complete	Complete	Complete	Complete	Complete	Complete	Complete
12447at33554	CCDC183	13	0	0	0	Complete	Complete	Complete	Complete	Complete	Complete	Complete	Complete	Complete	Complete	Complete	Complete	Complete
12448at33554	EIF2AK2	13	0	0	0	Complete	Complete	Complete	Complete	Complete	Complete	Complete	Complete	Complete	Complete	Complete	Complete	Complete
12449at33554	LIPI	12	0	1	0	Complete	Complete	Complete	Complete	Complete	Complete	Complete	Complete	Complete	Duplicated	Complete	Complete	Complete
12451at33554	COIL	12	1	0	0	Complete	Complete	Complete	Complete	Complete	Complete	Complete	Complete	Complete	Complete	Complete	Complete	Missing
12454at33554	ACTR10	13	0	0	0	Complete	Complete	Complete	Complete	Complete	Complete	Complete	Complete	Complete	Complete	Complete	Complete	Complete
12458at33554	KCNJ16	13	0	0	0	Complete	Complete	Complete	Complete	Complete	Complete	Complete	Complete	Complete	Complete	Complete	Complete	Complete
12460at33554	MPI	13	0	0	0	Complete	Complete	Complete	Complete	Complete	Complete	Complete	Complete	Complete	Complete	Complete	Complete	Complete
12461at33554	BAAT	13	0	0	0	Complete	Complete	Complete	Complete	Complete	Complete	Complete	Complete	Complete	Complete	Complete	Complete	Complete
12462at33554	SERPINB12	13	0	0	0	Complete	Complete	Complete	Complete	Complete	Complete	Complete	Complete	Complete	Complete	Complete	Complete	Complete
12465at33554	ZMYND10	13	0	0	0	Complete	Complete	Complete	Complete	Complete	Complete	Complete	Complete	Complete	Complete	Complete	Complete	Complete
12467at33554	GCNT4	12	0	1	0	Complete	Complete	Complete	Complete	Duplicated	Complete	Complete	Complete	Complete	Complete	Complete	Complete	Complete
1246at33554	DLC1	0	0	0	13	Fragmented	Fragmented	Fragmented	Fragmented	Fragmented	Fragmented	Fragmented	Fragmented	Fragmented	Fragmented	Fragmented	Fragmented	Fragmented
12471at33554	TANK	13	0	0	0	Complete	Complete	Complete	Complete	Complete	Complete	Complete	Complete	Complete	Complete	Complete	Complete	Complete
12473at33554	UBXN11	13	0	0	0	Complete	Complete	Complete	Complete	Complete	Complete	Complete	Complete	Complete	Complete	Complete	Complete	Complete
12475at33554	TRMT6	13	0	0	0	Complete	Complete	Complete	Complete	Complete	Complete	Complete	Complete	Complete	Complete	Complete	Complete	Complete
12476at33554	CAMKV	0 (13)	13 (0)	0	0	Missing	Missing	Missing	Missing	Missing	Missing	Missing	Missing	Missing	Missing	Missing	Missing	Missing
12478at33554	BAIAP2L2	13	0	0	0	Complete	Complete	Complete	Complete	Complete	Complete	Complete	Complete	Complete	Complete	Complete	Complete	Complete
1247at33554	ABCA9	13	0	0	0	Complete	Complete	Complete	Complete	Complete	Complete	Complete	Complete	Complete	Complete	Complete	Complete	Complete
12482at33554	TNFRSF11B	13	0	0	0	Complete	Complete	Complete	Complete	Complete	Complete	Complete	Complete	Complete	Complete	Complete	Complete	Complete
12483at33554	ASTL	13	0	0	0	Complete	Complete	Complete	Complete	Complete	Complete	Complete	Complete	Complete	Complete	Complete	Complete	Complete
12485at33554	SCRN3	13	0	0	0	Complete	Complete	Complete	Complete	Complete	Complete	Complete	Complete	Complete	Complete	Complete	Complete	Complete
12486at33554	PTPN1	13	0	0	0	Complete	Complete	Complete	Complete	Complete	Complete	Complete	Complete	Complete	Complete	Complete	Complete	Complete
12490at33554	SPRYD3	13	0	0	0	Complete	Complete	Complete	Complete	Complete	Complete	Complete	Complete	Complete	Complete	Complete	Complete	Complete
12491at33554	ANKMY2	13	0	0	0	Complete	Complete	Complete	Complete	Complete	Complete	Complete	Complete	Complete	Complete	Complete	Complete	Complete
12492at33554	LOC486100	13	0	0	0	Complete	Complete	Complete	Complete	Complete	Complete	Complete	Complete	Complete	Complete	Complete	Complete	Complete
12493at33554	DRD1	12	1	0	0	Complete	Complete	Complete	Complete	Complete	Complete	Complete	Complete	Complete	Complete	Complete	Complete	Missing
12499at33554	ADAMTSL5	13	0	0	0	Complete	Complete	Complete	Complete	Complete	Complete	Complete	Complete	Complete	Complete	Complete	Complete	Complete
1249at33554	ARHGAP35	13	0	0	0	Complete	Complete	Complete	Complete	Complete	Complete	Complete	Complete	Complete	Complete	Complete	Complete	Complete
124at33554	WDFY3	13	0	0	0	Complete	Complete	Complete	Complete	Complete	Complete	Complete	Complete	Complete	Complete	Complete	Complete	Complete
12500at33554	NOP58	13	0	0	0	Complete	Complete	Complete	Complete	Complete	Complete	Complete	Complete	Complete	Complete	Complete	Complete	Complete
12501at33554	SBSN	13	0	0	0	Complete	Complete	Complete	Complete	Complete	Complete	Complete	Complete	Complete	Complete	Complete	Complete	Complete
12502at33554	TRIM41	13	0	0	0	Complete	Complete	Complete	Complete	Complete	Complete	Complete	Complete	Complete	Complete	Complete	Complete	Complete
12505at33554	GCNT1	13	0	0	0	Complete	Complete	Complete	Complete	Complete	Complete	Complete	Complete	Complete	Complete	Complete	Complete	Complete
12506at33554	SMYD3	13	0	0	0	Complete	Complete	Complete	Complete	Complete	Complete	Complete	Complete	Complete	Complete	Complete	Complete	Complete
12507at33554	ACP7	13	0	0	0	Complete	Complete	Complete	Complete	Complete	Complete	Complete	Complete	Complete	Complete	Complete	Complete	Complete
12509at33554	SOCS4	13	0	0	0	Complete	Complete	Complete	Complete	Complete	Complete	Complete	Complete	Complete	Complete	Complete	Complete	Complete
1250at33554	ADAMTS13	13	0	0	0	Complete	Complete	Complete	Complete	Complete	Complete	Complete	Complete	Complete	Complete	Complete	Complete	Complete
12510at33554	SAMD7	13	0	0	0	Complete	Complete	Complete	Complete	Complete	Complete	Complete	Complete	Complete	Complete	Complete	Complete	Complete
12511at33554	LOC100856260	1	12	0	0	Missing	Missing	Missing	Missing	Missing	Missing	Missing	Missing	Missing	Missing	Complete	Missing	Missing
12515at33554	RUNDC3B	12	1	0	0	Complete	Complete	Complete	Complete	Complete	Complete	Complete	Complete	Complete	Complete	Missing	Complete	Complete
12516at33554	ENTPD2	13	0	0	0	Complete	Complete	Complete	Complete	Complete	Complete	Complete	Complete	Complete	Complete	Complete	Complete	Complete
12517at33554	CDK19	13	0	0	0	Complete	Complete	Complete	Complete	Complete	Complete	Complete	Complete	Complete	Complete	Complete	Complete	Complete
12518at33554	OLFM4	13	0	0	0	Complete	Complete	Complete	Complete	Complete	Complete	Complete	Complete	Complete	Complete	Complete	Complete	Complete
12521at33554	KCNV2	13	0	0	0	Complete	Complete	Complete	Complete	Complete	Complete	Complete	Complete	Complete	Complete	Complete	Complete	Complete
12523at33554	WDFY2	13	0	0	0	Complete	Complete	Complete	Complete	Complete	Complete	Complete	Complete	Complete	Complete	Complete	Complete	Complete
12524at33554	PRIM1	13	0	0	0	Complete	Complete	Complete	Complete	Complete	Complete	Complete	Complete	Complete	Complete	Complete	Complete	Complete
12526at33554	GXYLT1	13	0	0	0	Complete	Complete	Complete	Complete	Complete	Complete	Complete	Complete	Complete	Complete	Complete	Complete	Complete
12528at33554	COPS2	13	0	0	0	Complete	Complete	Complete	Complete	Complete	Complete	Complete	Complete	Complete	Complete	Complete	Complete	Complete
1252at33554	KNDC1	13	0	0	0	Complete	Complete	Complete	Complete	Complete	Complete	Complete	Complete	Complete	Complete	Complete	Complete	Complete
12530at33554	IFRD1	13	0	0	0	Complete	Complete	Complete	Complete	Complete	Complete	Complete	Complete	Complete	Complete	Complete	Complete	Complete
12532at33554	SLC38A3	13	0	0	0	Complete	Complete	Complete	Complete	Complete	Complete	Complete	Complete	Complete	Complete	Complete	Complete	Complete
12533at33554	FAM114A1	13	0	0	0	Complete	Complete	Complete	Complete	Complete	Complete	Complete	Complete	Complete	Complete	Complete	Complete	Complete
12534at33554	ZNF326	13	0	0	0	Complete	Complete	Complete	Complete	Complete	Complete	Complete	Complete	Complete	Complete	Complete	Complete	Complete
12535at33554	SHQ1	13	0	0	0	Complete	Complete	Complete	Complete	Complete	Complete	Complete	Complete	Complete	Complete	Complete	Complete	Complete
12536at33554	LOC102153616	13	0	0	0	Complete	Complete	Complete	Complete	Complete	Complete	Complete	Complete	Complete	Complete	Complete	Complete	Complete
12537at33554	LOC477540	12	1	0	0	Complete	Complete	Complete	Complete	Complete	Complete	Complete	Complete	Complete	Missing	Complete	Complete	Complete
12539at33554	FAH	13	0	0	0	Complete	Complete	Complete	Complete	Complete	Complete	Complete	Complete	Complete	Complete	Complete	Complete	Complete
12545at33554	HYAL1	13	0	0	0	Complete	Complete	Complete	Complete	Complete	Complete	Complete	Complete	Complete	Complete	Complete	Complete	Complete
12549at33554	CTSC	2	0	11	0	Duplicated	Complete	Duplicated	Duplicated	Duplicated	Duplicated	Duplicated	Duplicated	Duplicated	Duplicated	Duplicated	Duplicated	Complete
1254at33554	NCAPD3	13	0	0	0	Complete	Complete	Complete	Complete	Complete	Complete	Complete	Complete	Complete	Complete	Complete	Complete	Complete
12553at33554	ZC2HC1C	13	0	0	0	Complete	Complete	Complete	Complete	Complete	Complete	Complete	Complete	Complete	Complete	Complete	Complete	Complete
12554at33554	SUV39H2	13	0	0	0	Complete	Complete	Complete	Complete	Complete	Complete	Complete	Complete	Complete	Complete	Complete	Complete	Complete
12557at33554	FOXK2	13	0	0	0	Complete	Complete	Complete	Complete	Complete	Complete	Complete	Complete	Complete	Complete	Complete	Complete	Complete
12558at33554	LRRC47	13	0	0	0	Complete	Complete	Complete	Complete	Complete	Complete	Complete	Complete	Complete	Complete	Complete	Complete	Complete
12559at33554	MYEF2	13	0	0	0	Complete	Complete	Complete	Complete	Complete	Complete	Complete	Complete	Complete	Complete	Complete	Complete	Complete
12560at33554	DUSP8	13	0	0	0	Complete	Complete	Complete	Complete	Complete	Complete	Complete	Complete	Complete	Complete	Complete	Complete	Complete
12561at33554	MAP9	13	0	0	0	Complete	Complete	Complete	Complete	Complete	Complete	Complete	Complete	Complete	Complete	Complete	Complete	Complete
12562at33554	PTPN2	13	0	0	0	Complete	Complete	Complete	Complete	Complete	Complete	Complete	Complete	Complete	Complete	Complete	Complete	Complete
12563at33554	CNP	13	0	0	0	Complete	Complete	Complete	Complete	Complete	Complete	Complete	Complete	Complete	Complete	Complete	Complete	Complete
12564at33554	ACADM	13	0	0	0	Complete	Complete	Complete	Complete	Complete	Complete	Complete	Complete	Complete	Complete	Complete	Complete	Complete
12566at33554	PLAU	13	0	0	0	Complete	Complete	Complete	Complete	Complete	Complete	Complete	Complete	Complete	Complete	Complete	Complete	Complete
12569at33554	NPY5R	13	0	0	0	Complete	Complete	Complete	Complete	Complete	Complete	Complete	Complete	Complete	Complete	Complete	Complete	Complete
1256at33554	LOC490717	13	0	0	0	Complete	Complete	Complete	Complete	Complete	Complete	Complete	Complete	Complete	Complete	Complete	Complete	Complete
12571at33554	RANBP3L	13	0	0	0	Complete	Complete	Complete	Complete	Complete	Complete	Complete	Complete	Complete	Complete	Complete	Complete	Complete
12575at33554	NEU1	13	0	0	0	Complete	Complete	Complete	Complete	Complete	Complete	Complete	Complete	Complete	Complete	Complete	Complete	Complete
12576at33554	HAT1	13	0	0	0	Complete	Complete	Complete	Complete	Complete	Complete	Complete	Complete	Complete	Complete	Complete	Complete	Complete
12579at33554	TRMO	13	0	0	0	Complete	Complete	Complete	Complete	Complete	Complete	Complete	Complete	Complete	Complete	Complete	Complete	Complete
1257at33554	ABCC1	13	0	0	0	Complete	Complete	Complete	Complete	Complete	Complete	Complete	Complete	Complete	Complete	Complete	Complete	Complete
12581at33554	DOK3	13	0	0	0	Complete	Complete	Complete	Complete	Complete	Complete	Complete	Complete	Complete	Complete	Complete	Complete	Complete
12582at33554	CHRNB3	13	0	0	0	Complete	Complete	Complete	Complete	Complete	Complete	Complete	Complete	Complete	Complete	Complete	Complete	Complete
12584at33554	FBXO3	13	0	0	0	Complete	Complete	Complete	Complete	Complete	Complete	Complete	Complete	Complete	Complete	Complete	Complete	Complete
12587at33554	SLC30A1	13	0	0	0	Complete	Complete	Complete	Complete	Complete	Complete	Complete	Complete	Complete	Complete	Complete	Complete	Complete
12588at33554	CPA1	13	0	0	0	Complete	Complete	Complete	Complete	Complete	Complete	Complete	Complete	Complete	Complete	Complete	Complete	Complete
12590at33554	LMBRD1	13	0	0	0	Complete	Complete	Complete	Complete	Complete	Complete	Complete	Complete	Complete	Complete	Complete	Complete	Complete
12592at33554	LRRC56	13	0	0	0	Complete	Complete	Complete	Complete	Complete	Complete	Complete	Complete	Complete	Complete	Complete	Complete	Complete
12594at33554	FAM124A	13	0	0	0	Complete	Complete	Complete	Complete	Complete	Complete	Complete	Complete	Complete	Complete	Complete	Complete	Complete
12595at33554	PLEKHN1	1	12	0	0	Missing	Missing	Missing	Missing	Missing	Missing	Missing	Missing	Missing	Missing	Complete	Missing	Missing
12596at33554	SNAPC3	13	0	0	0	Complete	Complete	Complete	Complete	Complete	Complete	Complete	Complete	Complete	Complete	Complete	Complete	Complete
12599at33554	C5H16orf70	13	0	0	0	Complete	Complete	Complete	Complete	Complete	Complete	Complete	Complete	Complete	Complete	Complete	Complete	Complete
1259at33554	CEMIP2	13	0	0	0	Complete	Complete	Complete	Complete	Complete	Complete	Complete	Complete	Complete	Complete	Complete	Complete	Complete
12600at33554	IVD	13	0	0	0	Complete	Complete	Complete	Complete	Complete	Complete	Complete	Complete	Complete	Complete	Complete	Complete	Complete
12602at33554	SNX31	11	2	0	0	Missing	Complete	Complete	Complete	Complete	Complete	Missing	Complete	Complete	Complete	Complete	Complete	Complete
12603at33554	BAG5	13	0	0	0	Complete	Complete	Complete	Complete	Complete	Complete	Complete	Complete	Complete	Complete	Complete	Complete	Complete
12604at33554	ANGPTL3	13	0	0	0	Complete	Complete	Complete	Complete	Complete	Complete	Complete	Complete	Complete	Complete	Complete	Complete	Complete
12605at33554	SEPT8	13	0	0	0	Complete	Complete	Complete	Complete	Complete	Complete	Complete	Complete	Complete	Complete	Complete	Complete	Complete
12606at33554	LMBR1L	13	0	0	0	Complete	Complete	Complete	Complete	Complete	Complete	Complete	Complete	Complete	Complete	Complete	Complete	Complete
12607at33554	MLYCD	13	0	0	0	Complete	Complete	Complete	Complete	Complete	Complete	Complete	Complete	Complete	Complete	Complete	Complete	Complete
12610at33554	MLPH	13	0	0	0	Complete	Complete	Complete	Complete	Complete	Complete	Complete	Complete	Complete	Complete	Complete	Complete	Complete
12611at33554	CCNA1	13	0	0	0	Complete	Complete	Complete	Complete	Complete	Complete	Complete	Complete	Complete	Complete	Complete	Complete	Complete
12613at33554	LOC476315	10	0	3	0	Complete	Complete	Duplicated	Duplicated	Complete	Complete	Complete	Complete	Complete	Duplicated	Complete	Complete	Complete
12614at33554	RPL3L	13	0	0	0	Complete	Complete	Complete	Complete	Complete	Complete	Complete	Complete	Complete	Complete	Complete	Complete	Complete
12616at33554	CDS1	13	0	0	0	Complete	Complete	Complete	Complete	Complete	Complete	Complete	Complete	Complete	Complete	Complete	Complete	Complete
12617at33554	ERRFI1	13	0	0	0	Complete	Complete	Complete	Complete	Complete	Complete	Complete	Complete	Complete	Complete	Complete	Complete	Complete
12618at33554	SLC38A7	13	0	0	0	Complete	Complete	Complete	Complete	Complete	Complete	Complete	Complete	Complete	Complete	Complete	Complete	Complete
12619at33554	MBOAT7	13	0	0	0	Complete	Complete	Complete	Complete	Complete	Complete	Complete	Complete	Complete	Complete	Complete	Complete	Complete
1261at33554	DISP1	13	0	0	0	Complete	Complete	Complete	Complete	Complete	Complete	Complete	Complete	Complete	Complete	Complete	Complete	Complete
12620at33554	CHRM4	13	0	0	0	Complete	Complete	Complete	Complete	Complete	Complete	Complete	Complete	Complete	Complete	Complete	Complete	Complete
12624at33554	CREB3L1	13	0	0	0	Complete	Complete	Complete	Complete	Complete	Complete	Complete	Complete	Complete	Complete	Complete	Complete	Complete
12626at33554	MITF	8	0	5	0	Complete	Duplicated	Complete	Duplicated	Duplicated	Complete	Duplicated	Complete	Complete	Complete	Duplicated	Complete	Complete
12629at33554	SLC7A9	13	0	0	0	Complete	Complete	Complete	Complete	Complete	Complete	Complete	Complete	Complete	Complete	Complete	Complete	Complete
12630at33554	UNC93B1	13	0	0	0	Complete	Complete	Complete	Complete	Complete	Complete	Complete	Complete	Complete	Complete	Complete	Complete	Complete
12633at33554	BMP10	13	0	0	0	Complete	Complete	Complete	Complete	Complete	Complete	Complete	Complete	Complete	Complete	Complete	Complete	Complete
12638at33554	FICD	13	0	0	0	Complete	Complete	Complete	Complete	Complete	Complete	Complete	Complete	Complete	Complete	Complete	Complete	Complete
1263at33554	NSD3	13	0	0	0	Complete	Complete	Complete	Complete	Complete	Complete	Complete	Complete	Complete	Complete	Complete	Complete	Complete
12641at33554	NAB2	13	0	0	0	Complete	Complete	Complete	Complete	Complete	Complete	Complete	Complete	Complete	Complete	Complete	Complete	Complete
12644at33554	SLC15A3	11	1	0	1	Complete	Complete	Complete	Complete	Complete	Complete	Complete	Complete	Complete	Missing	Complete	Complete	Fragmented
12645at33554	NUMBL	13	0	0	0	Complete	Complete	Complete	Complete	Complete	Complete	Complete	Complete	Complete	Complete	Complete	Complete	Complete
12646at33554	TCF7L2	13	0	0	0	Complete	Complete	Complete	Complete	Complete	Complete	Complete	Complete	Complete	Complete	Complete	Complete	Complete
12647at33554	RABGGTB	13	0	0	0	Complete	Complete	Complete	Complete	Complete	Complete	Complete	Complete	Complete	Complete	Complete	Complete	Complete
12648at33554	THRA	13	0	0	0	Complete	Complete	Complete	Complete	Complete	Complete	Complete	Complete	Complete	Complete	Complete	Complete	Complete
12650at33554	RAPSN	0 (13)	13 (0)	0	0	Missing	Missing	Missing	Missing	Missing	Missing	Missing	Missing	Missing	Missing	Missing	Missing	Missing
12652at33554	ADRB2	13	0	0	0	Complete	Complete	Complete	Complete	Complete	Complete	Complete	Complete	Complete	Complete	Complete	Complete	Complete
12653at33554	AGK	13	0	0	0	Complete	Complete	Complete	Complete	Complete	Complete	Complete	Complete	Complete	Complete	Complete	Complete	Complete
12654at33554	TBCEL	13	0	0	0	Complete	Complete	Complete	Complete	Complete	Complete	Complete	Complete	Complete	Complete	Complete	Complete	Complete
12656at33554	CPA5	13	0	0	0	Complete	Complete	Complete	Complete	Complete	Complete	Complete	Complete	Complete	Complete	Complete	Complete	Complete
12657at33554	TTC5	13	0	0	0	Complete	Complete	Complete	Complete	Complete	Complete	Complete	Complete	Complete	Complete	Complete	Complete	Complete
12658at33554	DPH1	13	0	0	0	Complete	Complete	Complete	Complete	Complete	Complete	Complete	Complete	Complete	Complete	Complete	Complete	Complete
12659at33554	GYG2	13	0	0	0	Complete	Complete	Complete	Complete	Complete	Complete	Complete	Complete	Complete	Complete	Complete	Complete	Complete
12660at33554	PRUNE1	13	0	0	0	Complete	Complete	Complete	Complete	Complete	Complete	Complete	Complete	Complete	Complete	Complete	Complete	Complete
12662at33554	ATG4D	13	0	0	0	Complete	Complete	Complete	Complete	Complete	Complete	Complete	Complete	Complete	Complete	Complete	Complete	Complete
12665at33554	LMBR1	13	0	0	0	Complete	Complete	Complete	Complete	Complete	Complete	Complete	Complete	Complete	Complete	Complete	Complete	Complete
12666at33554	ZNF385B	13	0	0	0	Complete	Complete	Complete	Complete	Complete	Complete	Complete	Complete	Complete	Complete	Complete	Complete	Complete
12669at33554	PAF1	13	0	0	0	Complete	Complete	Complete	Complete	Complete	Complete	Complete	Complete	Complete	Complete	Complete	Complete	Complete
1266at33554	ATP10B	13	0	0	0	Complete	Complete	Complete	Complete	Complete	Complete	Complete	Complete	Complete	Complete	Complete	Complete	Complete
12670at33554	SNTB2	13	0	0	0	Complete	Complete	Complete	Complete	Complete	Complete	Complete	Complete	Complete	Complete	Complete	Complete	Complete
12672at33554	APCDD1L	13	0	0	0	Complete	Complete	Complete	Complete	Complete	Complete	Complete	Complete	Complete	Complete	Complete	Complete	Complete
12674at33554	RTN4RL1	13	0	0	0	Complete	Complete	Complete	Complete	Complete	Complete	Complete	Complete	Complete	Complete	Complete	Complete	Complete
12675at33554	BROX	13	0	0	0	Complete	Complete	Complete	Complete	Complete	Complete	Complete	Complete	Complete	Complete	Complete	Complete	Complete
12677at33554	MAPK8	0 (12)	13 (1)	0	0	Missing	Missing	Missing	Missing	Missing	Missing	Missing	Missing	Missing	Missing	Missing	Missing	Missing
1267at33554	VPS8	13	0	0	0	Complete	Complete	Complete	Complete	Complete	Complete	Complete	Complete	Complete	Complete	Complete	Complete	Complete
12681at33554	TLDC1	13	0	0	0	Complete	Complete	Complete	Complete	Complete	Complete	Complete	Complete	Complete	Complete	Complete	Complete	Complete
12684at33554	APLF	13	0	0	0	Complete	Complete	Complete	Complete	Complete	Complete	Complete	Complete	Complete	Complete	Complete	Complete	Complete
12685at33554	CYP2W1	1	0	0	12	Fragmented	Fragmented	Fragmented	Complete	Fragmented	Fragmented	Fragmented	Fragmented	Fragmented	Fragmented	Fragmented	Fragmented	Fragmented
12688at33554	SEC14L2	13	0	0	0	Complete	Complete	Complete	Complete	Complete	Complete	Complete	Complete	Complete	Complete	Complete	Complete	Complete
1268at33554	TIAM2	13	0	0	0	Complete	Complete	Complete	Complete	Complete	Complete	Complete	Complete	Complete	Complete	Complete	Complete	Complete
12691at33554	MAEL	13	0	0	0	Complete	Complete	Complete	Complete	Complete	Complete	Complete	Complete	Complete	Complete	Complete	Complete	Complete
12692at33554	LRRC42	13	0	0	0	Complete	Complete	Complete	Complete	Complete	Complete	Complete	Complete	Complete	Complete	Complete	Complete	Complete
12693at33554	VPS4A	13	0	0	0	Complete	Complete	Complete	Complete	Complete	Complete	Complete	Complete	Complete	Complete	Complete	Complete	Complete
1269at33554	ATRN	13	0	0	0	Complete	Complete	Complete	Complete	Complete	Complete	Complete	Complete	Complete	Complete	Complete	Complete	Complete
126at33554	PCLO	3	0	0	10	Fragmented	Complete	Fragmented	Complete	Fragmented	Complete	Fragmented	Fragmented	Fragmented	Fragmented	Fragmented	Fragmented	Fragmented
12700at33554	RANBP3L	13	0	0	0	Complete	Complete	Complete	Complete	Complete	Complete	Complete	Complete	Complete	Complete	Complete	Complete	Complete
12703at33554	GCKR	13	0	0	0	Complete	Complete	Complete	Complete	Complete	Complete	Complete	Complete	Complete	Complete	Complete	Complete	Complete
12704at33554	SLC16A7	13	0	0	0	Complete	Complete	Complete	Complete	Complete	Complete	Complete	Complete	Complete	Complete	Complete	Complete	Complete
12707at33554	CCDC63	13	0	0	0	Complete	Complete	Complete	Complete	Complete	Complete	Complete	Complete	Complete	Complete	Complete	Complete	Complete
12708at33554	MSL1	13	0	0	0	Complete	Complete	Complete	Complete	Complete	Complete	Complete	Complete	Complete	Complete	Complete	Complete	Complete
12709at33554	DNAAF1	12	1	0	0	Complete	Complete	Complete	Complete	Complete	Complete	Complete	Complete	Complete	Complete	Missing	Complete	Complete
12711at33554	ZDHHC6	13	0	0	0	Complete	Complete	Complete	Complete	Complete	Complete	Complete	Complete	Complete	Complete	Complete	Complete	Complete
12713at33554	CPA4	13	0	0	0	Complete	Complete	Complete	Complete	Complete	Complete	Complete	Complete	Complete	Complete	Complete	Complete	Complete
12714at33554	COPS3	13	0	0	0	Complete	Complete	Complete	Complete	Complete	Complete	Complete	Complete	Complete	Complete	Complete	Complete	Complete
12715at33554	LRR1	13	0	0	0	Complete	Complete	Complete	Complete	Complete	Complete	Complete	Complete	Complete	Complete	Complete	Complete	Complete
12717at33554	TRIP13	13	0	0	0	Complete	Complete	Complete	Complete	Complete	Complete	Complete	Complete	Complete	Complete	Complete	Complete	Complete
12720at33554	EDNRB	13	0	0	0	Complete	Complete	Complete	Complete	Complete	Complete	Complete	Complete	Complete	Complete	Complete	Complete	Complete
12721at33554	RXYLT1	13	0	0	0	Complete	Complete	Complete	Complete	Complete	Complete	Complete	Complete	Complete	Complete	Complete	Complete	Complete
12723at33554	PAX8	13	0	0	0	Complete	Complete	Complete	Complete	Complete	Complete	Complete	Complete	Complete	Complete	Complete	Complete	Complete
12724at33554	MEIS1	13	0	0	0	Complete	Complete	Complete	Complete	Complete	Complete	Complete	Complete	Complete	Complete	Complete	Complete	Complete
12728at33554	URI1	13	0	0	0	Complete	Complete	Complete	Complete	Complete	Complete	Complete	Complete	Complete	Complete	Complete	Complete	Complete
12729at33554	BEST2	13	0	0	0	Complete	Complete	Complete	Complete	Complete	Complete	Complete	Complete	Complete	Complete	Complete	Complete	Complete
1272at33554	KIF20B	13	0	0	0	Complete	Complete	Complete	Complete	Complete	Complete	Complete	Complete	Complete	Complete	Complete	Complete	Complete
12730at33554	RAI2	13	0	0	0	Complete	Complete	Complete	Complete	Complete	Complete	Complete	Complete	Complete	Complete	Complete	Complete	Complete
12731at33554	TRAF3IP3	12	0	1	0	Complete	Complete	Complete	Complete	Duplicated	Complete	Complete	Complete	Complete	Complete	Complete	Complete	Complete
12732at33554	NOCT	13	0	0	0	Complete	Complete	Complete	Complete	Complete	Complete	Complete	Complete	Complete	Complete	Complete	Complete	Complete
12734at33554	ABHD2	13	0	0	0	Complete	Complete	Complete	Complete	Complete	Complete	Complete	Complete	Complete	Complete	Complete	Complete	Complete
12735at33554	KLHDC10	13	0	0	0	Complete	Complete	Complete	Complete	Complete	Complete	Complete	Complete	Complete	Complete	Complete	Complete	Complete
12736at33554	TRIML2	13	0	0	0	Complete	Complete	Complete	Complete	Complete	Complete	Complete	Complete	Complete	Complete	Complete	Complete	Complete
12737at33554	FGG	13	0	0	0	Complete	Complete	Complete	Complete	Complete	Complete	Complete	Complete	Complete	Complete	Complete	Complete	Complete
12738at33554	GLRA2	0 (13)	13 (0)	0	0	Missing	Missing	Missing	Missing	Missing	Missing	Missing	Missing	Missing	Missing	Missing	Missing	Missing
1273at33554	CD109	13	0	0	0	Complete	Complete	Complete	Complete	Complete	Complete	Complete	Complete	Complete	Complete	Complete	Complete	Complete
12740at33554	ACTL7B	13	0	0	0	Complete	Complete	Complete	Complete	Complete	Complete	Complete	Complete	Complete	Complete	Complete	Complete	Complete
12741at33554	FAM214B	13	0	0	0	Complete	Complete	Complete	Complete	Complete	Complete	Complete	Complete	Complete	Complete	Complete	Complete	Complete
12742at33554	TXLNB	13	0	0	0	Complete	Complete	Complete	Complete	Complete	Complete	Complete	Complete	Complete	Complete	Complete	Complete	Complete
12744at33554	FAM187A	12	1	0	0	Complete	Complete	Complete	Complete	Complete	Complete	Complete	Complete	Complete	Complete	Complete	Complete	Missing
12746at33554	OSGEPL1	13	0	0	0	Complete	Complete	Complete	Complete	Complete	Complete	Complete	Complete	Complete	Complete	Complete	Complete	Complete
12747at33554	ORC4	13	0	0	0	Complete	Complete	Complete	Complete	Complete	Complete	Complete	Complete	Complete	Complete	Complete	Complete	Complete
12748at33554	RGS11	13	0	0	0	Complete	Complete	Complete	Complete	Complete	Complete	Complete	Complete	Complete	Complete	Complete	Complete	Complete
12749at33554	GTDC1	13	0	0	0	Complete	Complete	Complete	Complete	Complete	Complete	Complete	Complete	Complete	Complete	Complete	Complete	Complete
12751at33554	GABRA1	13	0	0	0	Complete	Complete	Complete	Complete	Complete	Complete	Complete	Complete	Complete	Complete	Complete	Complete	Complete
12753at33554	SLC16A5	13	0	0	0	Complete	Complete	Complete	Complete	Complete	Complete	Complete	Complete	Complete	Complete	Complete	Complete	Complete
12755at33554	RRNAD1	13	0	0	0	Complete	Complete	Complete	Complete	Complete	Complete	Complete	Complete	Complete	Complete	Complete	Complete	Complete
12756at33554	HDAC1	1	12	0	0	Missing	Missing	Complete	Missing	Missing	Missing	Missing	Missing	Missing	Missing	Missing	Missing	Missing
12757at33554	CCDC77	12	0	0	1	Complete	Complete	Complete	Complete	Complete	Complete	Complete	Complete	Complete	Complete	Fragmented	Complete	Complete
12758at33554	GABRP	13	0	0	0	Complete	Complete	Complete	Complete	Complete	Complete	Complete	Complete	Complete	Complete	Complete	Complete	Complete
1275at33554	SUPT6H	13	0	0	0	Complete	Complete	Complete	Complete	Complete	Complete	Complete	Complete	Complete	Complete	Complete	Complete	Complete
12760at33554	RBM41	12	0	0	1	Complete	Complete	Complete	Complete	Complete	Complete	Complete	Complete	Complete	Fragmented	Complete	Complete	Complete
12763at33554	BAG3	1	12	0	0	Missing	Missing	Missing	Missing	Missing	Missing	Missing	Missing	Missing	Complete	Missing	Missing	Missing
12767at33554	PDK4	13	0	0	0	Complete	Complete	Complete	Complete	Complete	Complete	Complete	Complete	Complete	Complete	Complete	Complete	Complete
12769at33554	GAL3ST1	13	0	0	0	Complete	Complete	Complete	Complete	Complete	Complete	Complete	Complete	Complete	Complete	Complete	Complete	Complete
1276at33554	PCF11	13	0	0	0	Complete	Complete	Complete	Complete	Complete	Complete	Complete	Complete	Complete	Complete	Complete	Complete	Complete
12770at33554	CLUL1	13	0	0	0	Complete	Complete	Complete	Complete	Complete	Complete	Complete	Complete	Complete	Complete	Complete	Complete	Complete
12771at33554	CHIT1	0 (0)	13 (13)	0	0	Missing	Missing	Missing	Missing	Missing	Missing	Missing	Missing	Missing	Missing	Missing	Missing	Missing
12773at33554	CCM2	13	0	0	0	Complete	Complete	Complete	Complete	Complete	Complete	Complete	Complete	Complete	Complete	Complete	Complete	Complete
12774at33554	GDF10	13	0	0	0	Complete	Complete	Complete	Complete	Complete	Complete	Complete	Complete	Complete	Complete	Complete	Complete	Complete
12778at33554	SNX2	13	0	0	0	Complete	Complete	Complete	Complete	Complete	Complete	Complete	Complete	Complete	Complete	Complete	Complete	Complete
12779at33554	DPP7	13	0	0	0	Complete	Complete	Complete	Complete	Complete	Complete	Complete	Complete	Complete	Complete	Complete	Complete	Complete
12780at33554	TERF2	13	0	0	0	Complete	Complete	Complete	Complete	Complete	Complete	Complete	Complete	Complete	Complete	Complete	Complete	Complete
12781at33554	COX15	13	0	0	0	Complete	Complete	Complete	Complete	Complete	Complete	Complete	Complete	Complete	Complete	Complete	Complete	Complete
12783at33554	QTRT2	13	0	0	0	Complete	Complete	Complete	Complete	Complete	Complete	Complete	Complete	Complete	Complete	Complete	Complete	Complete
12784at33554	ANKRD61	13	0	0	0	Complete	Complete	Complete	Complete	Complete	Complete	Complete	Complete	Complete	Complete	Complete	Complete	Complete
12786at33554	PTAR1	13	0	0	0	Complete	Complete	Complete	Complete	Complete	Complete	Complete	Complete	Complete	Complete	Complete	Complete	Complete
12787at33554	MAP2K7	13	0	0	0	Complete	Complete	Complete	Complete	Complete	Complete	Complete	Complete	Complete	Complete	Complete	Complete	Complete
12788at33554	SCRN1	13	0	0	0	Complete	Complete	Complete	Complete	Complete	Complete	Complete	Complete	Complete	Complete	Complete	Complete	Complete
12789at33554	STK40	13	0	0	0	Complete	Complete	Complete	Complete	Complete	Complete	Complete	Complete	Complete	Complete	Complete	Complete	Complete
12790at33554	HCRTR2	13	0	0	0	Complete	Complete	Complete	Complete	Complete	Complete	Complete	Complete	Complete	Complete	Complete	Complete	Complete
12791at33554	CLU	13	0	0	0	Complete	Complete	Complete	Complete	Complete	Complete	Complete	Complete	Complete	Complete	Complete	Complete	Complete
12792at33554	RNF25	13	0	0	0	Complete	Complete	Complete	Complete	Complete	Complete	Complete	Complete	Complete	Complete	Complete	Complete	Complete
12793at33554	ULK3	12	1	0	0	Complete	Complete	Complete	Complete	Complete	Complete	Complete	Complete	Complete	Complete	Missing	Complete	Complete
12794at33554	TMCC3	13	0	0	0	Complete	Complete	Complete	Complete	Complete	Complete	Complete	Complete	Complete	Complete	Complete	Complete	Complete
12795at33554	CHRNA5	13	0	0	0	Complete	Complete	Complete	Complete	Complete	Complete	Complete	Complete	Complete	Complete	Complete	Complete	Complete
12797at33554	CAP2	13	0	0	0	Complete	Complete	Complete	Complete	Complete	Complete	Complete	Complete	Complete	Complete	Complete	Complete	Complete
12799at33554	FBXO7	13	0	0	0	Complete	Complete	Complete	Complete	Complete	Complete	Complete	Complete	Complete	Complete	Complete	Complete	Complete
127at33554	USP34	13	0	0	0	Complete	Complete	Complete	Complete	Complete	Complete	Complete	Complete	Complete	Complete	Complete	Complete	Complete
12800at33554	IFNLR1	13	0	0	0	Complete	Complete	Complete	Complete	Complete	Complete	Complete	Complete	Complete	Complete	Complete	Complete	Complete
12801at33554	DCAF10	13	0	0	0	Complete	Complete	Complete	Complete	Complete	Complete	Complete	Complete	Complete	Complete	Complete	Complete	Complete
12803at33554	ACADL	13	0	0	0	Complete	Complete	Complete	Complete	Complete	Complete	Complete	Complete	Complete	Complete	Complete	Complete	Complete
12804at33554	RASSF9	13	0	0	0	Complete	Complete	Complete	Complete	Complete	Complete	Complete	Complete	Complete	Complete	Complete	Complete	Complete
12807at33554	ADPGK	13	0	0	0	Complete	Complete	Complete	Complete	Complete	Complete	Complete	Complete	Complete	Complete	Complete	Complete	Complete
12808at33554	HTRA3	13	0	0	0	Complete	Complete	Complete	Complete	Complete	Complete	Complete	Complete	Complete	Complete	Complete	Complete	Complete
12809at33554	PDHX	13	0	0	0	Complete	Complete	Complete	Complete	Complete	Complete	Complete	Complete	Complete	Complete	Complete	Complete	Complete
1280at33554	PXDN	0 (13)	13 (0)	0	0	Missing	Missing	Missing	Missing	Missing	Missing	Missing	Missing	Missing	Missing	Missing	Missing	Missing
12811at33554	CBX4	12	0	1	0	Complete	Complete	Complete	Duplicated	Complete	Complete	Complete	Complete	Complete	Complete	Complete	Complete	Complete
12816at33554	ACTL6B	13	0	0	0	Complete	Complete	Complete	Complete	Complete	Complete	Complete	Complete	Complete	Complete	Complete	Complete	Complete
12817at33554	PACSIN1	13	0	0	0	Complete	Complete	Complete	Complete	Complete	Complete	Complete	Complete	Complete	Complete	Complete	Complete	Complete
12819at33554	SLC29A1	13	0	0	0	Complete	Complete	Complete	Complete	Complete	Complete	Complete	Complete	Complete	Complete	Complete	Complete	Complete
1281at33554	NCKAP5	13	0	0	0	Complete	Complete	Complete	Complete	Complete	Complete	Complete	Complete	Complete	Complete	Complete	Complete	Complete
12821at33554	DNAJA3	13	0	0	0	Complete	Complete	Complete	Complete	Complete	Complete	Complete	Complete	Complete	Complete	Complete	Complete	Complete
12822at33554	TMPRSS5	1	12	0	0	Missing	Missing	Missing	Complete	Missing	Missing	Missing	Missing	Missing	Missing	Missing	Missing	Missing
12823at33554	FCAMR	13	0	0	0	Complete	Complete	Complete	Complete	Complete	Complete	Complete	Complete	Complete	Complete	Complete	Complete	Complete
12824at33554	NAGS	13	0	0	0	Complete	Complete	Complete	Complete	Complete	Complete	Complete	Complete	Complete	Complete	Complete	Complete	Complete
12825at33554	ASPSCR1	13	0	0	0	Complete	Complete	Complete	Complete	Complete	Complete	Complete	Complete	Complete	Complete	Complete	Complete	Complete
12826at33554	RINL	13	0	0	0	Complete	Complete	Complete	Complete	Complete	Complete	Complete	Complete	Complete	Complete	Complete	Complete	Complete
12827at33554	XKR7	13	0	0	0	Complete	Complete	Complete	Complete	Complete	Complete	Complete	Complete	Complete	Complete	Complete	Complete	Complete
12828at33554	PRAM1	13	0	0	0	Complete	Complete	Complete	Complete	Complete	Complete	Complete	Complete	Complete	Complete	Complete	Complete	Complete
12829at33554	HPN	13	0	0	0	Complete	Complete	Complete	Complete	Complete	Complete	Complete	Complete	Complete	Complete	Complete	Complete	Complete
1282at33554	LOC611455	13	0	0	0	Complete	Complete	Complete	Complete	Complete	Complete	Complete	Complete	Complete	Complete	Complete	Complete	Complete
12831at33554	GDF9	13	0	0	0	Complete	Complete	Complete	Complete	Complete	Complete	Complete	Complete	Complete	Complete	Complete	Complete	Complete
12832at33554	KIAA0895L	13	0	0	0	Complete	Complete	Complete	Complete	Complete	Complete	Complete	Complete	Complete	Complete	Complete	Complete	Complete
12837at33554	CDC25C	13	0	0	0	Complete	Complete	Complete	Complete	Complete	Complete	Complete	Complete	Complete	Complete	Complete	Complete	Complete
12839at33554	MAP7	13	0	0	0	Complete	Complete	Complete	Complete	Complete	Complete	Complete	Complete	Complete	Complete	Complete	Complete	Complete
1283at33554	RP1L1	12	0	0	1	Complete	Complete	Complete	Complete	Complete	Complete	Complete	Complete	Complete	Fragmented	Complete	Complete	Complete
12840at33554	FAXC	12	1	0	0	Complete	Complete	Complete	Complete	Complete	Complete	Complete	Complete	Complete	Complete	Missing	Complete	Complete
12841at33554	STRADB	13	0	0	0	Complete	Complete	Complete	Complete	Complete	Complete	Complete	Complete	Complete	Complete	Complete	Complete	Complete
12842at33554	GIF	12	0	1	0	Complete	Complete	Complete	Complete	Duplicated	Complete	Complete	Complete	Complete	Complete	Complete	Complete	Complete
12843at33554	TRMU	13	0	0	0	Complete	Complete	Complete	Complete	Complete	Complete	Complete	Complete	Complete	Complete	Complete	Complete	Complete
12844at33554	FDPS	13	0	0	0	Complete	Complete	Complete	Complete	Complete	Complete	Complete	Complete	Complete	Complete	Complete	Complete	Complete
12845at33554	CLP1	13	0	0	0	Complete	Complete	Complete	Complete	Complete	Complete	Complete	Complete	Complete	Complete	Complete	Complete	Complete
12847at33554	WDR18	12	1	0	0	Complete	Complete	Complete	Complete	Complete	Complete	Missing	Complete	Complete	Complete	Complete	Complete	Complete
12848at33554	PHF10	13	0	0	0	Complete	Complete	Complete	Complete	Complete	Complete	Complete	Complete	Complete	Complete	Complete	Complete	Complete
12849at33554	GABRA2	13	0	0	0	Complete	Complete	Complete	Complete	Complete	Complete	Complete	Complete	Complete	Complete	Complete	Complete	Complete
1284at33554	ABCC3	13	0	0	0	Complete	Complete	Complete	Complete	Complete	Complete	Complete	Complete	Complete	Complete	Complete	Complete	Complete
12853at33554	KCNJ10	13	0	0	0	Complete	Complete	Complete	Complete	Complete	Complete	Complete	Complete	Complete	Complete	Complete	Complete	Complete
12854at33554	PPP2R5E	0 (13)	13 (0)	0	0	Missing	Missing	Missing	Missing	Missing	Missing	Missing	Missing	Missing	Missing	Missing	Missing	Missing
12856at33554	CCDC112	13	0	0	0	Complete	Complete	Complete	Complete	Complete	Complete	Complete	Complete	Complete	Complete	Complete	Complete	Complete
12857at33554	LOC476453	2	11	0	0	Missing	Missing	Missing	Complete	Missing	Missing	Missing	Missing	Missing	Missing	Complete	Missing	Missing
12859at33554	PGBD5	13	0	0	0	Complete	Complete	Complete	Complete	Complete	Complete	Complete	Complete	Complete	Complete	Complete	Complete	Complete
1285at33554	THOC2	13	0	0	0	Complete	Complete	Complete	Complete	Complete	Complete	Complete	Complete	Complete	Complete	Complete	Complete	Complete
12862at33554	SERPINF2	13	0	0	0	Complete	Complete	Complete	Complete	Complete	Complete	Complete	Complete	Complete	Complete	Complete	Complete	Complete
12863at33554	SH2B3	13	0	0	0	Complete	Complete	Complete	Complete	Complete	Complete	Complete	Complete	Complete	Complete	Complete	Complete	Complete
12868at33554	WWOX	0	0	0	13	Fragmented	Fragmented	Fragmented	Fragmented	Fragmented	Fragmented	Fragmented	Fragmented	Fragmented	Fragmented	Fragmented	Fragmented	Fragmented
12872at33554	LOC482174	13	0	0	0	Complete	Complete	Complete	Complete	Complete	Complete	Complete	Complete	Complete	Complete	Complete	Complete	Complete
12873at33554	SMPDL3A	13	0	0	0	Complete	Complete	Complete	Complete	Complete	Complete	Complete	Complete	Complete	Complete	Complete	Complete	Complete
12876at33554	NELFA	13	0	0	0	Complete	Complete	Complete	Complete	Complete	Complete	Complete	Complete	Complete	Complete	Complete	Complete	Complete
12877at33554	EXOC3L2	13	0	0	0	Complete	Complete	Complete	Complete	Complete	Complete	Complete	Complete	Complete	Complete	Complete	Complete	Complete
12878at33554	KCNAB1	2	11	0	0	Missing	Complete	Missing	Complete	Missing	Missing	Missing	Missing	Missing	Missing	Missing	Missing	Missing
12880at33554	LIPM	12	1	0	0	Complete	Complete	Complete	Complete	Complete	Complete	Complete	Complete	Missing	Complete	Complete	Complete	Complete
12881at33554	SLC35B3	13	0	0	0	Complete	Complete	Complete	Complete	Complete	Complete	Complete	Complete	Complete	Complete	Complete	Complete	Complete
12882at33554	LOC482172	13	0	0	0	Complete	Complete	Complete	Complete	Complete	Complete	Complete	Complete	Complete	Complete	Complete	Complete	Complete
12884at33554	RUNDC3A	13	0	0	0	Complete	Complete	Complete	Complete	Complete	Complete	Complete	Complete	Complete	Complete	Complete	Complete	Complete
12885at33554	SNX7	13	0	0	0	Complete	Complete	Complete	Complete	Complete	Complete	Complete	Complete	Complete	Complete	Complete	Complete	Complete
12887at33554	TMEM184C	13	0	0	0	Complete	Complete	Complete	Complete	Complete	Complete	Complete	Complete	Complete	Complete	Complete	Complete	Complete
12888at33554	MMP8	13	0	0	0	Complete	Complete	Complete	Complete	Complete	Complete	Complete	Complete	Complete	Complete	Complete	Complete	Complete
1288at33554	NEXMIF	13	0	0	0	Complete	Complete	Complete	Complete	Complete	Complete	Complete	Complete	Complete	Complete	Complete	Complete	Complete
12890at33554	PWP1	13	0	0	0	Complete	Complete	Complete	Complete	Complete	Complete	Complete	Complete	Complete	Complete	Complete	Complete	Complete
12891at33554	FOXO4	13	0	0	0	Complete	Complete	Complete	Complete	Complete	Complete	Complete	Complete	Complete	Complete	Complete	Complete	Complete
12893at33554	LOC100855640	13	0	0	0	Complete	Complete	Complete	Complete	Complete	Complete	Complete	Complete	Complete	Complete	Complete	Complete	Complete
12894at33554	MFSD6L	13	0	0	0	Complete	Complete	Complete	Complete	Complete	Complete	Complete	Complete	Complete	Complete	Complete	Complete	Complete
12897at33554	LANCL1	13	0	0	0	Complete	Complete	Complete	Complete	Complete	Complete	Complete	Complete	Complete	Complete	Complete	Complete	Complete
1289at33554	EVPL	13	0	0	0	Complete	Complete	Complete	Complete	Complete	Complete	Complete	Complete	Complete	Complete	Complete	Complete	Complete
12900at33554	APMAP	13	0	0	0	Complete	Complete	Complete	Complete	Complete	Complete	Complete	Complete	Complete	Complete	Complete	Complete	Complete
12901at33554	CPA2	11	2	0	0	Complete	Complete	Complete	Missing	Complete	Missing	Complete	Complete	Complete	Complete	Complete	Complete	Complete
12903at33554	NAGA	13	0	0	0	Complete	Complete	Complete	Complete	Complete	Complete	Complete	Complete	Complete	Complete	Complete	Complete	Complete
12905at33554	SYT4	13	0	0	0	Complete	Complete	Complete	Complete	Complete	Complete	Complete	Complete	Complete	Complete	Complete	Complete	Complete
12907at33554	SNX30	13	0	0	0	Complete	Complete	Complete	Complete	Complete	Complete	Complete	Complete	Complete	Complete	Complete	Complete	Complete
12908at33554	PDK1	2	0	11	0	Duplicated	Duplicated	Duplicated	Duplicated	Duplicated	Complete	Complete	Duplicated	Duplicated	Duplicated	Duplicated	Duplicated	Duplicated
12909at33554	MBOAT4	12	0	1	0	Complete	Complete	Complete	Complete	Complete	Complete	Complete	Complete	Complete	Duplicated	Complete	Complete	Complete
12910at33554	TMEM130	13	0	0	0	Complete	Complete	Complete	Complete	Complete	Complete	Complete	Complete	Complete	Complete	Complete	Complete	Complete
12911at33554	FAF2	13	0	0	0	Complete	Complete	Complete	Complete	Complete	Complete	Complete	Complete	Complete	Complete	Complete	Complete	Complete
12913at33554	CFP	13	0	0	0	Complete	Complete	Complete	Complete	Complete	Complete	Complete	Complete	Complete	Complete	Complete	Complete	Complete
12919at33554	TSC22D2	13	0	0	0	Complete	Complete	Complete	Complete	Complete	Complete	Complete	Complete	Complete	Complete	Complete	Complete	Complete
12920at33554	B3GNT2	13	0	0	0	Complete	Complete	Complete	Complete	Complete	Complete	Complete	Complete	Complete	Complete	Complete	Complete	Complete
12921at33554	INPP5A	13	0	0	0	Complete	Complete	Complete	Complete	Complete	Complete	Complete	Complete	Complete	Complete	Complete	Complete	Complete
12922at33554	AP3M2	0 (13)	13 (0)	0	0	Missing	Missing	Missing	Missing	Missing	Missing	Missing	Missing	Missing	Missing	Missing	Missing	Missing
12923at33554	MRM3	13	0	0	0	Complete	Complete	Complete	Complete	Complete	Complete	Complete	Complete	Complete	Complete	Complete	Complete	Complete
12924at33554	WDR12	13	0	0	0	Complete	Complete	Complete	Complete	Complete	Complete	Complete	Complete	Complete	Complete	Complete	Complete	Complete
12926at33554	PPP1R32	13	0	0	0	Complete	Complete	Complete	Complete	Complete	Complete	Complete	Complete	Complete	Complete	Complete	Complete	Complete
12927at33554	METTL8	13	0	0	0	Complete	Complete	Complete	Complete	Complete	Complete	Complete	Complete	Complete	Complete	Complete	Complete	Complete
12930at33554	PORCN	12	1	0	0	Complete	Complete	Complete	Complete	Complete	Complete	Complete	Complete	Complete	Missing	Complete	Complete	Complete
12931at33554	SLC46A3	13	0	0	0	Complete	Complete	Complete	Complete	Complete	Complete	Complete	Complete	Complete	Complete	Complete	Complete	Complete
12932at33554	SLC36A3	13	0	0	0	Complete	Complete	Complete	Complete	Complete	Complete	Complete	Complete	Complete	Complete	Complete	Complete	Complete
12934at33554	CNOT11	13	0	0	0	Complete	Complete	Complete	Complete	Complete	Complete	Complete	Complete	Complete	Complete	Complete	Complete	Complete
12935at33554	BEND4	13	0	0	0	Complete	Complete	Complete	Complete	Complete	Complete	Complete	Complete	Complete	Complete	Complete	Complete	Complete
12936at33554	CSRNP1	13	0	0	0	Complete	Complete	Complete	Complete	Complete	Complete	Complete	Complete	Complete	Complete	Complete	Complete	Complete
12937at33554	CENPB	13	0	0	0	Complete	Complete	Complete	Complete	Complete	Complete	Complete	Complete	Complete	Complete	Complete	Complete	Complete
12938at33554	METAP1	13	0	0	0	Complete	Complete	Complete	Complete	Complete	Complete	Complete	Complete	Complete	Complete	Complete	Complete	Complete
12941at33554	FAM20B	13	0	0	0	Complete	Complete	Complete	Complete	Complete	Complete	Complete	Complete	Complete	Complete	Complete	Complete	Complete
12944at33554	SMYD5	3	10	0	0	Missing	Missing	Missing	Complete	Missing	Missing	Missing	Complete	Missing	Missing	Complete	Missing	Missing
12945at33554	ACP2	13	0	0	0	Complete	Complete	Complete	Complete	Complete	Complete	Complete	Complete	Complete	Complete	Complete	Complete	Complete
12946at33554	IP6K2	13	0	0	0	Complete	Complete	Complete	Complete	Complete	Complete	Complete	Complete	Complete	Complete	Complete	Complete	Complete
12950at33554	TRMT9B	12	0	0	1	Complete	Complete	Complete	Complete	Fragmented	Complete	Complete	Complete	Complete	Complete	Complete	Complete	Complete
12952at33554	MINDY1	13	0	0	0	Complete	Complete	Complete	Complete	Complete	Complete	Complete	Complete	Complete	Complete	Complete	Complete	Complete
12953at33554	FRMD8	13	0	0	0	Complete	Complete	Complete	Complete	Complete	Complete	Complete	Complete	Complete	Complete	Complete	Complete	Complete
12954at33554	DCDC2	13	0	0	0	Complete	Complete	Complete	Complete	Complete	Complete	Complete	Complete	Complete	Complete	Complete	Complete	Complete
12957at33554	SLC36A1	13	0	0	0	Complete	Complete	Complete	Complete	Complete	Complete	Complete	Complete	Complete	Complete	Complete	Complete	Complete
12958at33554	SLC16A6	13	0	0	0	Complete	Complete	Complete	Complete	Complete	Complete	Complete	Complete	Complete	Complete	Complete	Complete	Complete
1295at33554	CPSF1	13	0	0	0	Complete	Complete	Complete	Complete	Complete	Complete	Complete	Complete	Complete	Complete	Complete	Complete	Complete
12961at33554	POU6F2	13	0	0	0	Complete	Complete	Complete	Complete	Complete	Complete	Complete	Complete	Complete	Complete	Complete	Complete	Complete
12962at33554	CHST1	13	0	0	0	Complete	Complete	Complete	Complete	Complete	Complete	Complete	Complete	Complete	Complete	Complete	Complete	Complete
12963at33554	HDAC8	13	0	0	0	Complete	Complete	Complete	Complete	Complete	Complete	Complete	Complete	Complete	Complete	Complete	Complete	Complete
12966at33554	GSK3B	13	0	0	0	Complete	Complete	Complete	Complete	Complete	Complete	Complete	Complete	Complete	Complete	Complete	Complete	Complete
12969at33554	SERPINA3	13	0	0	0	Complete	Complete	Complete	Complete	Complete	Complete	Complete	Complete	Complete	Complete	Complete	Complete	Complete
1296at33554	ARID1B	13	0	0	0	Complete	Complete	Complete	Complete	Complete	Complete	Complete	Complete	Complete	Complete	Complete	Complete	Complete
12970at33554	RCC1L	13	0	0	0	Complete	Complete	Complete	Complete	Complete	Complete	Complete	Complete	Complete	Complete	Complete	Complete	Complete
12972at33554	LOC102151492	13	0	0	0	Complete	Complete	Complete	Complete	Complete	Complete	Complete	Complete	Complete	Complete	Complete	Complete	Complete
12973at33554	NADK	13	0	0	0	Complete	Complete	Complete	Complete	Complete	Complete	Complete	Complete	Complete	Complete	Complete	Complete	Complete
12974at33554	SMARCD3	13	0	0	0	Complete	Complete	Complete	Complete	Complete	Complete	Complete	Complete	Complete	Complete	Complete	Complete	Complete
12976at33554	LOC482987	13	0	0	0	Complete	Complete	Complete	Complete	Complete	Complete	Complete	Complete	Complete	Complete	Complete	Complete	Complete
12978at33554	SERPING1	13	0	0	0	Complete	Complete	Complete	Complete	Complete	Complete	Complete	Complete	Complete	Complete	Complete	Complete	Complete
1297at33554	CC2D2A	13	0	0	0	Complete	Complete	Complete	Complete	Complete	Complete	Complete	Complete	Complete	Complete	Complete	Complete	Complete
12980at33554	LOC100856021	13	0	0	0	Complete	Complete	Complete	Complete	Complete	Complete	Complete	Complete	Complete	Complete	Complete	Complete	Complete
12981at33554	SLC22A17	13	0	0	0	Complete	Complete	Complete	Complete	Complete	Complete	Complete	Complete	Complete	Complete	Complete	Complete	Complete
12982at33554	TCERG1L	13	0	0	0	Complete	Complete	Complete	Complete	Complete	Complete	Complete	Complete	Complete	Complete	Complete	Complete	Complete
12983at33554	GNB5	13	0	0	0	Complete	Complete	Complete	Complete	Complete	Complete	Complete	Complete	Complete	Complete	Complete	Complete	Complete
12987at33554	OAT	13	0	0	0	Complete	Complete	Complete	Complete	Complete	Complete	Complete	Complete	Complete	Complete	Complete	Complete	Complete
12989at33554	ZPR1	13	0	0	0	Complete	Complete	Complete	Complete	Complete	Complete	Complete	Complete	Complete	Complete	Complete	Complete	Complete
1298at33554	TNR	13	0	0	0	Complete	Complete	Complete	Complete	Complete	Complete	Complete	Complete	Complete	Complete	Complete	Complete	Complete
12993at33554	NEU4	13	0	0	0	Complete	Complete	Complete	Complete	Complete	Complete	Complete	Complete	Complete	Complete	Complete	Complete	Complete
12994at33554	FBRS	13	0	0	0	Complete	Complete	Complete	Complete	Complete	Complete	Complete	Complete	Complete	Complete	Complete	Complete	Complete
12997at33554	FGFRL1	13	0	0	0	Complete	Complete	Complete	Complete	Complete	Complete	Complete	Complete	Complete	Complete	Complete	Complete	Complete
12999at33554	ADAD2	13	0	0	0	Complete	Complete	Complete	Complete	Complete	Complete	Complete	Complete	Complete	Complete	Complete	Complete	Complete
1299at33554	CNTNAP1	13	0	0	0	Complete	Complete	Complete	Complete	Complete	Complete	Complete	Complete	Complete	Complete	Complete	Complete	Complete
13001at33554	ACTR6	13	0	0	0	Complete	Complete	Complete	Complete	Complete	Complete	Complete	Complete	Complete	Complete	Complete	Complete	Complete
13004at33554	CRELD1	13	0	0	0	Complete	Complete	Complete	Complete	Complete	Complete	Complete	Complete	Complete	Complete	Complete	Complete	Complete
13008at33554	PRODH2	13	0	0	0	Complete	Complete	Complete	Complete	Complete	Complete	Complete	Complete	Complete	Complete	Complete	Complete	Complete
13010at33554	GPR37L1	13	0	0	0	Complete	Complete	Complete	Complete	Complete	Complete	Complete	Complete	Complete	Complete	Complete	Complete	Complete
13011at33554	MFSD2B	13	0	0	0	Complete	Complete	Complete	Complete	Complete	Complete	Complete	Complete	Complete	Complete	Complete	Complete	Complete
13012at33554	IK	13	0	0	0	Complete	Complete	Complete	Complete	Complete	Complete	Complete	Complete	Complete	Complete	Complete	Complete	Complete
13015at33554	CKAP4	13	0	0	0	Complete	Complete	Complete	Complete	Complete	Complete	Complete	Complete	Complete	Complete	Complete	Complete	Complete
13016at33554	ADIPOR2	13	0	0	0	Complete	Complete	Complete	Complete	Complete	Complete	Complete	Complete	Complete	Complete	Complete	Complete	Complete
13018at33554	QTRT1	13	0	0	0	Complete	Complete	Complete	Complete	Complete	Complete	Complete	Complete	Complete	Complete	Complete	Complete	Complete
13019at33554	ALG2	13	0	0	0	Complete	Complete	Complete	Complete	Complete	Complete	Complete	Complete	Complete	Complete	Complete	Complete	Complete
1301at33554	ERBB4	13	0	0	0	Complete	Complete	Complete	Complete	Complete	Complete	Complete	Complete	Complete	Complete	Complete	Complete	Complete
13020at33554	WIPI2	13	0	0	0	Complete	Complete	Complete	Complete	Complete	Complete	Complete	Complete	Complete	Complete	Complete	Complete	Complete
13021at33554	TBX19	13	0	0	0	Complete	Complete	Complete	Complete	Complete	Complete	Complete	Complete	Complete	Complete	Complete	Complete	Complete
13023at33554	LRRC34	12	1	0	0	Complete	Complete	Complete	Complete	Complete	Complete	Complete	Complete	Missing	Complete	Complete	Complete	Complete
13024at33554	GLRA4	0 (13)	13 (0)	0	0	Missing	Missing	Missing	Missing	Missing	Missing	Missing	Missing	Missing	Missing	Missing	Missing	Missing
13025at33554	GOPC	13	0	0	0	Complete	Complete	Complete	Complete	Complete	Complete	Complete	Complete	Complete	Complete	Complete	Complete	Complete
13029at33554	LOC102156842	13	0	0	0	Complete	Complete	Complete	Complete	Complete	Complete	Complete	Complete	Complete	Complete	Complete	Complete	Complete
1302at33554	KDM6A	12	1	0	0	Complete	Complete	Complete	Complete	Complete	Complete	Complete	Complete	Complete	Missing	Complete	Complete	Complete
13031at33554	CCDC181	13	0	0	0	Complete	Complete	Complete	Complete	Complete	Complete	Complete	Complete	Complete	Complete	Complete	Complete	Complete
13033at33554	BNIP2	13	0	0	0	Complete	Complete	Complete	Complete	Complete	Complete	Complete	Complete	Complete	Complete	Complete	Complete	Complete
13034at33554	SYN1	13	0	0	0	Complete	Complete	Complete	Complete	Complete	Complete	Complete	Complete	Complete	Complete	Complete	Complete	Complete
13035at33554	LOC100684931	13	0	0	0	Complete	Complete	Complete	Complete	Complete	Complete	Complete	Complete	Complete	Complete	Complete	Complete	Complete
13036at33554	LOC483211	12	0	1	0	Complete	Complete	Complete	Complete	Duplicated	Complete	Complete	Complete	Complete	Complete	Complete	Complete	Complete
13038at33554	REN	13	0	0	0	Complete	Complete	Complete	Complete	Complete	Complete	Complete	Complete	Complete	Complete	Complete	Complete	Complete
13039at33554	ALLC	12	1	0	0	Complete	Complete	Complete	Complete	Complete	Complete	Complete	Complete	Complete	Complete	Missing	Complete	Complete
13040at33554	LOC482175	13	0	0	0	Complete	Complete	Complete	Complete	Complete	Complete	Complete	Complete	Complete	Complete	Complete	Complete	Complete
13042at33554	C4H5orf22	13	0	0	0	Complete	Complete	Complete	Complete	Complete	Complete	Complete	Complete	Complete	Complete	Complete	Complete	Complete
13043at33554	SLC37A4	13	0	0	0	Complete	Complete	Complete	Complete	Complete	Complete	Complete	Complete	Complete	Complete	Complete	Complete	Complete
13045at33554	RETREG3	13	0	0	0	Complete	Complete	Complete	Complete	Complete	Complete	Complete	Complete	Complete	Complete	Complete	Complete	Complete
13047at33554	CHRNB2	13	0	0	0	Complete	Complete	Complete	Complete	Complete	Complete	Complete	Complete	Complete	Complete	Complete	Complete	Complete
1304at33554	ZFYVE9	13	0	0	0	Complete	Complete	Complete	Complete	Complete	Complete	Complete	Complete	Complete	Complete	Complete	Complete	Complete
13050at33554	LRRC71	13	0	0	0	Complete	Complete	Complete	Complete	Complete	Complete	Complete	Complete	Complete	Complete	Complete	Complete	Complete
13052at33554	ST6GAL1	13	0	0	0	Complete	Complete	Complete	Complete	Complete	Complete	Complete	Complete	Complete	Complete	Complete	Complete	Complete
13053at33554	HTR4	13	0	0	0	Complete	Complete	Complete	Complete	Complete	Complete	Complete	Complete	Complete	Complete	Complete	Complete	Complete
13054at33554	TMEM246	13	0	0	0	Complete	Complete	Complete	Complete	Complete	Complete	Complete	Complete	Complete	Complete	Complete	Complete	Complete
13057at33554	NPFFR2	13	0	0	0	Complete	Complete	Complete	Complete	Complete	Complete	Complete	Complete	Complete	Complete	Complete	Complete	Complete
13062at33554	FBXL16	13	0	0	0	Complete	Complete	Complete	Complete	Complete	Complete	Complete	Complete	Complete	Complete	Complete	Complete	Complete
13064at33554	SERGEF	13	0	0	0	Complete	Complete	Complete	Complete	Complete	Complete	Complete	Complete	Complete	Complete	Complete	Complete	Complete
13069at33554	MMAA	13	0	0	0	Complete	Complete	Complete	Complete	Complete	Complete	Complete	Complete	Complete	Complete	Complete	Complete	Complete
13070at33554	PACSIN3	13	0	0	0	Complete	Complete	Complete	Complete	Complete	Complete	Complete	Complete	Complete	Complete	Complete	Complete	Complete
13071at33554	FBXL21	12	1	0	0	Complete	Complete	Complete	Complete	Complete	Complete	Missing	Complete	Complete	Complete	Complete	Complete	Complete
13072at33554	CALCOCO2	13	0	0	0	Complete	Complete	Complete	Complete	Complete	Complete	Complete	Complete	Complete	Complete	Complete	Complete	Complete
13073at33554	FKBP4	13	0	0	0	Complete	Complete	Complete	Complete	Complete	Complete	Complete	Complete	Complete	Complete	Complete	Complete	Complete
13074at33554	PDCD4	13	0	0	0	Complete	Complete	Complete	Complete	Complete	Complete	Complete	Complete	Complete	Complete	Complete	Complete	Complete
13075at33554	SNX17	13	0	0	0	Complete	Complete	Complete	Complete	Complete	Complete	Complete	Complete	Complete	Complete	Complete	Complete	Complete
13076at33554	PRKCSH	13	0	0	0	Complete	Complete	Complete	Complete	Complete	Complete	Complete	Complete	Complete	Complete	Complete	Complete	Complete
13077at33554	ST6GALNAC1	13	0	0	0	Complete	Complete	Complete	Complete	Complete	Complete	Complete	Complete	Complete	Complete	Complete	Complete	Complete
13079at33554	CYTH4	13	0	0	0	Complete	Complete	Complete	Complete	Complete	Complete	Complete	Complete	Complete	Complete	Complete	Complete	Complete
1307at33554	CEP170	13	0	0	0	Complete	Complete	Complete	Complete	Complete	Complete	Complete	Complete	Complete	Complete	Complete	Complete	Complete
13080at33554	TBC1D13	13	0	0	0	Complete	Complete	Complete	Complete	Complete	Complete	Complete	Complete	Complete	Complete	Complete	Complete	Complete
13083at33554	EDNRA	13	0	0	0	Complete	Complete	Complete	Complete	Complete	Complete	Complete	Complete	Complete	Complete	Complete	Complete	Complete
13084at33554	SCCPDH	13	0	0	0	Complete	Complete	Complete	Complete	Complete	Complete	Complete	Complete	Complete	Complete	Complete	Complete	Complete
13087at33554	TFAP2B	13	0	0	0	Complete	Complete	Complete	Complete	Complete	Complete	Complete	Complete	Complete	Complete	Complete	Complete	Complete
13088at33554	SLC38A11	13	0	0	0	Complete	Complete	Complete	Complete	Complete	Complete	Complete	Complete	Complete	Complete	Complete	Complete	Complete
1308at33554	TULP4	13	0	0	0	Complete	Complete	Complete	Complete	Complete	Complete	Complete	Complete	Complete	Complete	Complete	Complete	Complete
13091at33554	GSDMD	13	0	0	0	Complete	Complete	Complete	Complete	Complete	Complete	Complete	Complete	Complete	Complete	Complete	Complete	Complete
13093at33554	C7H1orf116	12	1	0	0	Complete	Complete	Complete	Complete	Complete	Complete	Missing	Complete	Complete	Complete	Complete	Complete	Complete
13094at33554	LZTS3	13	0	0	0	Complete	Complete	Complete	Complete	Complete	Complete	Complete	Complete	Complete	Complete	Complete	Complete	Complete
13095at33554	SH2B2	13	0	0	0	Complete	Complete	Complete	Complete	Complete	Complete	Complete	Complete	Complete	Complete	Complete	Complete	Complete
13096at33554	LIPK	13	0	0	0	Complete	Complete	Complete	Complete	Complete	Complete	Complete	Complete	Complete	Complete	Complete	Complete	Complete
13099at33554	SGK494	13	0	0	0	Complete	Complete	Complete	Complete	Complete	Complete	Complete	Complete	Complete	Complete	Complete	Complete	Complete
1309at33554	CEMIP	13	0	0	0	Complete	Complete	Complete	Complete	Complete	Complete	Complete	Complete	Complete	Complete	Complete	Complete	Complete
130at33554	SMG1	13	0	0	0	Complete	Complete	Complete	Complete	Complete	Complete	Complete	Complete	Complete	Complete	Complete	Complete	Complete
13102at33554	PI4K2A	13	0	0	0	Complete	Complete	Complete	Complete	Complete	Complete	Complete	Complete	Complete	Complete	Complete	Complete	Complete
13103at33554	MPND	13	0	0	0	Complete	Complete	Complete	Complete	Complete	Complete	Complete	Complete	Complete	Complete	Complete	Complete	Complete
13105at33554	YTHDF1	13	0	0	0	Complete	Complete	Complete	Complete	Complete	Complete	Complete	Complete	Complete	Complete	Complete	Complete	Complete
13106at33554	EFS	13	0	0	0	Complete	Complete	Complete	Complete	Complete	Complete	Complete	Complete	Complete	Complete	Complete	Complete	Complete
13107at33554	PRR14	13	0	0	0	Complete	Complete	Complete	Complete	Complete	Complete	Complete	Complete	Complete	Complete	Complete	Complete	Complete
13109at33554	APBB1IP	13	0	0	0	Complete	Complete	Complete	Complete	Complete	Complete	Complete	Complete	Complete	Complete	Complete	Complete	Complete
13110at33554	INAVA	13	0	0	0	Complete	Complete	Complete	Complete	Complete	Complete	Complete	Complete	Complete	Complete	Complete	Complete	Complete
13111at33554	BCAT1	13	0	0	0	Complete	Complete	Complete	Complete	Complete	Complete	Complete	Complete	Complete	Complete	Complete	Complete	Complete
13112at33554	TRIM59	13	0	0	0	Complete	Complete	Complete	Complete	Complete	Complete	Complete	Complete	Complete	Complete	Complete	Complete	Complete
13113at33554	KDM8	13	0	0	0	Complete	Complete	Complete	Complete	Complete	Complete	Complete	Complete	Complete	Complete	Complete	Complete	Complete
13114at33554	ACTL9	13	0	0	0	Complete	Complete	Complete	Complete	Complete	Complete	Complete	Complete	Complete	Complete	Complete	Complete	Complete
13115at33554	VEGFC	13	0	0	0	Complete	Complete	Complete	Complete	Complete	Complete	Complete	Complete	Complete	Complete	Complete	Complete	Complete
13116at33554	DCP2	13	0	0	0	Complete	Complete	Complete	Complete	Complete	Complete	Complete	Complete	Complete	Complete	Complete	Complete	Complete
13117at33554	PNPLA5	13	0	0	0	Complete	Complete	Complete	Complete	Complete	Complete	Complete	Complete	Complete	Complete	Complete	Complete	Complete
13118at33554	SERPINA1	13	0	0	0	Complete	Complete	Complete	Complete	Complete	Complete	Complete	Complete	Complete	Complete	Complete	Complete	Complete
13119at33554	SPRED1	13	0	0	0	Complete	Complete	Complete	Complete	Complete	Complete	Complete	Complete	Complete	Complete	Complete	Complete	Complete
1311at33554	ANKRD50	13	0	0	0	Complete	Complete	Complete	Complete	Complete	Complete	Complete	Complete	Complete	Complete	Complete	Complete	Complete
13121at33554	SNX8	13	0	0	0	Complete	Complete	Complete	Complete	Complete	Complete	Complete	Complete	Complete	Complete	Complete	Complete	Complete
13122at33554	SMAD1	13	0	0	0	Complete	Complete	Complete	Complete	Complete	Complete	Complete	Complete	Complete	Complete	Complete	Complete	Complete
13127at33554	OC90	13	0	0	0	Complete	Complete	Complete	Complete	Complete	Complete	Complete	Complete	Complete	Complete	Complete	Complete	Complete
13130at33554	BTNL10	13	0	0	0	Complete	Complete	Complete	Complete	Complete	Complete	Complete	Complete	Complete	Complete	Complete	Complete	Complete
13132at33554	SIX5	13	0	0	0	Complete	Complete	Complete	Complete	Complete	Complete	Complete	Complete	Complete	Complete	Complete	Complete	Complete
13133at33554	ERCC8	13	0	0	0	Complete	Complete	Complete	Complete	Complete	Complete	Complete	Complete	Complete	Complete	Complete	Complete	Complete
13134at33554	ABHD3	13	0	0	0	Complete	Complete	Complete	Complete	Complete	Complete	Complete	Complete	Complete	Complete	Complete	Complete	Complete
13138at33554	CYP20A1	13	0	0	0	Complete	Complete	Complete	Complete	Complete	Complete	Complete	Complete	Complete	Complete	Complete	Complete	Complete
13141at33554	SLC35F4	13	0	0	0	Complete	Complete	Complete	Complete	Complete	Complete	Complete	Complete	Complete	Complete	Complete	Complete	Complete
13145at33554	AKAP8L	13	0	0	0	Complete	Complete	Complete	Complete	Complete	Complete	Complete	Complete	Complete	Complete	Complete	Complete	Complete
13148at33554	BBOX1	13	0	0	0	Complete	Complete	Complete	Complete	Complete	Complete	Complete	Complete	Complete	Complete	Complete	Complete	Complete
1314at33554	RIMS2	13	0	0	0	Complete	Complete	Complete	Complete	Complete	Complete	Complete	Complete	Complete	Complete	Complete	Complete	Complete
13150at33554	AP1M2	12	1	0	0	Complete	Complete	Complete	Complete	Complete	Complete	Complete	Complete	Complete	Complete	Complete	Complete	Missing
13151at33554	CHST12	13	0	0	0	Complete	Complete	Complete	Complete	Complete	Complete	Complete	Complete	Complete	Complete	Complete	Complete	Complete
13152at33554	ENDOU	13	0	0	0	Complete	Complete	Complete	Complete	Complete	Complete	Complete	Complete	Complete	Complete	Complete	Complete	Complete
13155at33554	KCNK2	13	0	0	0	Complete	Complete	Complete	Complete	Complete	Complete	Complete	Complete	Complete	Complete	Complete	Complete	Complete
13156at33554	KCNJ6	13	0	0	0	Complete	Complete	Complete	Complete	Complete	Complete	Complete	Complete	Complete	Complete	Complete	Complete	Complete
13158at33554	TGFB2	13	0	0	0	Complete	Complete	Complete	Complete	Complete	Complete	Complete	Complete	Complete	Complete	Complete	Complete	Complete
13159at33554	TBL2	13	0	0	0	Complete	Complete	Complete	Complete	Complete	Complete	Complete	Complete	Complete	Complete	Complete	Complete	Complete
13160at33554	SLC35A5	13	0	0	0	Complete	Complete	Complete	Complete	Complete	Complete	Complete	Complete	Complete	Complete	Complete	Complete	Complete
13163at33554	DCSTAMP	13	0	0	0	Complete	Complete	Complete	Complete	Complete	Complete	Complete	Complete	Complete	Complete	Complete	Complete	Complete
13164at33554	HTR3B	13	0	0	0	Complete	Complete	Complete	Complete	Complete	Complete	Complete	Complete	Complete	Complete	Complete	Complete	Complete
13166at33554	SOWAHC	12	0	0	1	Complete	Complete	Complete	Complete	Complete	Complete	Complete	Complete	Complete	Complete	Fragmented	Complete	Complete
13167at33554	GNL3	13	0	0	0	Complete	Complete	Complete	Complete	Complete	Complete	Complete	Complete	Complete	Complete	Complete	Complete	Complete
13172at33554	MINDY2	13	0	0	0	Complete	Complete	Complete	Complete	Complete	Complete	Complete	Complete	Complete	Complete	Complete	Complete	Complete
13175at33554	PIPOX	12	1	0	0	Complete	Complete	Complete	Complete	Complete	Complete	Complete	Complete	Complete	Complete	Complete	Complete	Missing
1317at33554	INSR	13	0	0	0	Complete	Complete	Complete	Complete	Complete	Complete	Complete	Complete	Complete	Complete	Complete	Complete	Complete
13180at33554	CEACAM16	13	0	0	0	Complete	Complete	Complete	Complete	Complete	Complete	Complete	Complete	Complete	Complete	Complete	Complete	Complete
13181at33554	CSNK1D	0	0	13	0	Duplicated	Duplicated	Duplicated	Duplicated	Duplicated	Duplicated	Duplicated	Duplicated	Duplicated	Duplicated	Duplicated	Duplicated	Duplicated
13185at33554	SH3BP2	13	0	0	0	Complete	Complete	Complete	Complete	Complete	Complete	Complete	Complete	Complete	Complete	Complete	Complete	Complete
13186at33554	P2RX1	13	0	0	0	Complete	Complete	Complete	Complete	Complete	Complete	Complete	Complete	Complete	Complete	Complete	Complete	Complete
13187at33554	CYTH2	13	0	0	0	Complete	Complete	Complete	Complete	Complete	Complete	Complete	Complete	Complete	Complete	Complete	Complete	Complete
13189at33554	LPXN	13	0	0	0	Complete	Complete	Complete	Complete	Complete	Complete	Complete	Complete	Complete	Complete	Complete	Complete	Complete
13190at33554	BCS1L	13	0	0	0	Complete	Complete	Complete	Complete	Complete	Complete	Complete	Complete	Complete	Complete	Complete	Complete	Complete
13192at33554	KPTN	13	0	0	0	Complete	Complete	Complete	Complete	Complete	Complete	Complete	Complete	Complete	Complete	Complete	Complete	Complete
13193at33554	SMOC2	13	0	0	0	Complete	Complete	Complete	Complete	Complete	Complete	Complete	Complete	Complete	Complete	Complete	Complete	Complete
13194at33554	BCAT2	13	0	0	0	Complete	Complete	Complete	Complete	Complete	Complete	Complete	Complete	Complete	Complete	Complete	Complete	Complete
13195at33554	ESRRB	11	2	0	0	Complete	Complete	Complete	Missing	Complete	Complete	Complete	Complete	Complete	Complete	Missing	Complete	Complete
13196at33554	ITPK1	13	0	0	0	Complete	Complete	Complete	Complete	Complete	Complete	Complete	Complete	Complete	Complete	Complete	Complete	Complete
13197at33554	CEP55	13	0	0	0	Complete	Complete	Complete	Complete	Complete	Complete	Complete	Complete	Complete	Complete	Complete	Complete	Complete
13198at33554	FAM189A1	13	0	0	0	Complete	Complete	Complete	Complete	Complete	Complete	Complete	Complete	Complete	Complete	Complete	Complete	Complete
131at33554	VPS13C	13	0	0	0	Complete	Complete	Complete	Complete	Complete	Complete	Complete	Complete	Complete	Complete	Complete	Complete	Complete
13200at33554	P2RX3	13	0	0	0	Complete	Complete	Complete	Complete	Complete	Complete	Complete	Complete	Complete	Complete	Complete	Complete	Complete
13201at33554	BMP4	13	0	0	0	Complete	Complete	Complete	Complete	Complete	Complete	Complete	Complete	Complete	Complete	Complete	Complete	Complete
13204at33554	SUGCT	13	0	0	0	Complete	Complete	Complete	Complete	Complete	Complete	Complete	Complete	Complete	Complete	Complete	Complete	Complete
13205at33554	XK	13	0	0	0	Complete	Complete	Complete	Complete	Complete	Complete	Complete	Complete	Complete	Complete	Complete	Complete	Complete
13206at33554	GDI1	0 (13)	13 (0)	0	0	Missing	Missing	Missing	Missing	Missing	Missing	Missing	Missing	Missing	Missing	Missing	Missing	Missing
13207at33554	SCTR	13	0	0	0	Complete	Complete	Complete	Complete	Complete	Complete	Complete	Complete	Complete	Complete	Complete	Complete	Complete
13208at33554	YTHDF3	13	0	0	0	Complete	Complete	Complete	Complete	Complete	Complete	Complete	Complete	Complete	Complete	Complete	Complete	Complete
13209at33554	ETNK2	13	0	0	0	Complete	Complete	Complete	Complete	Complete	Complete	Complete	Complete	Complete	Complete	Complete	Complete	Complete
1320at33554	HCFC1	12	1	0	0	Complete	Complete	Complete	Complete	Complete	Complete	Complete	Complete	Complete	Missing	Complete	Complete	Complete
13210at33554	NAPEPLD	13	0	0	0	Complete	Complete	Complete	Complete	Complete	Complete	Complete	Complete	Complete	Complete	Complete	Complete	Complete
13213at33554	BHMT	13	0	0	0	Complete	Complete	Complete	Complete	Complete	Complete	Complete	Complete	Complete	Complete	Complete	Complete	Complete
13214at33554	RASSF6	13	0	0	0	Complete	Complete	Complete	Complete	Complete	Complete	Complete	Complete	Complete	Complete	Complete	Complete	Complete
13215at33554	SPOCK3	13	0	0	0	Complete	Complete	Complete	Complete	Complete	Complete	Complete	Complete	Complete	Complete	Complete	Complete	Complete
13216at33554	NFIX	13	0	0	0	Complete	Complete	Complete	Complete	Complete	Complete	Complete	Complete	Complete	Complete	Complete	Complete	Complete
13217at33554	IL13RA1	13	0	0	0	Complete	Complete	Complete	Complete	Complete	Complete	Complete	Complete	Complete	Complete	Complete	Complete	Complete
13218at33554	BZW1	13	0	0	0	Complete	Complete	Complete	Complete	Complete	Complete	Complete	Complete	Complete	Complete	Complete	Complete	Complete
13219at33554	BPIFB6	13	0	0	0	Complete	Complete	Complete	Complete	Complete	Complete	Complete	Complete	Complete	Complete	Complete	Complete	Complete
13223at33554	WDR88	13	0	0	0	Complete	Complete	Complete	Complete	Complete	Complete	Complete	Complete	Complete	Complete	Complete	Complete	Complete
13225at33554	RPS6KB2	13	0	0	0	Complete	Complete	Complete	Complete	Complete	Complete	Complete	Complete	Complete	Complete	Complete	Complete	Complete
13226at33554	GLYCTK	13	0	0	0	Complete	Complete	Complete	Complete	Complete	Complete	Complete	Complete	Complete	Complete	Complete	Complete	Complete
13227at33554	NSRP1	13	0	0	0	Complete	Complete	Complete	Complete	Complete	Complete	Complete	Complete	Complete	Complete	Complete	Complete	Complete
13231at33554	TASP1	13	0	0	0	Complete	Complete	Complete	Complete	Complete	Complete	Complete	Complete	Complete	Complete	Complete	Complete	Complete
13233at33554	PLEKHA2	13	0	0	0	Complete	Complete	Complete	Complete	Complete	Complete	Complete	Complete	Complete	Complete	Complete	Complete	Complete
13239at33554	HTRA2	13	0	0	0	Complete	Complete	Complete	Complete	Complete	Complete	Complete	Complete	Complete	Complete	Complete	Complete	Complete
13240at33554	SERINC5	13	0	0	0	Complete	Complete	Complete	Complete	Complete	Complete	Complete	Complete	Complete	Complete	Complete	Complete	Complete
13242at33554	TMEM151A	12	0	0	1	Complete	Complete	Complete	Complete	Complete	Complete	Complete	Complete	Complete	Complete	Fragmented	Complete	Complete
13244at33554	SLC38A1	13	0	0	0	Complete	Complete	Complete	Complete	Complete	Complete	Complete	Complete	Complete	Complete	Complete	Complete	Complete
13245at33554	ALG12	13	0	0	0	Complete	Complete	Complete	Complete	Complete	Complete	Complete	Complete	Complete	Complete	Complete	Complete	Complete
13247at33554	CCDC149	13	0	0	0	Complete	Complete	Complete	Complete	Complete	Complete	Complete	Complete	Complete	Complete	Complete	Complete	Complete
13248at33554	POU6F1	13	0	0	0	Complete	Complete	Complete	Complete	Complete	Complete	Complete	Complete	Complete	Complete	Complete	Complete	Complete
13249at33554	RMND5A	13	0	0	0	Complete	Complete	Complete	Complete	Complete	Complete	Complete	Complete	Complete	Complete	Complete	Complete	Complete
13252at33554	PHKG2	13	0	0	0	Complete	Complete	Complete	Complete	Complete	Complete	Complete	Complete	Complete	Complete	Complete	Complete	Complete
13253at33554	LANCL3	13	0	0	0	Complete	Complete	Complete	Complete	Complete	Complete	Complete	Complete	Complete	Complete	Complete	Complete	Complete
13254at33554	GPR63	13	0	0	0	Complete	Complete	Complete	Complete	Complete	Complete	Complete	Complete	Complete	Complete	Complete	Complete	Complete
13256at33554	AADAT	13	0	0	0	Complete	Complete	Complete	Complete	Complete	Complete	Complete	Complete	Complete	Complete	Complete	Complete	Complete
13257at33554	DDB2	13	0	0	0	Complete	Complete	Complete	Complete	Complete	Complete	Complete	Complete	Complete	Complete	Complete	Complete	Complete
13258at33554	C23H3orf58	12	0	0	1	Complete	Complete	Complete	Complete	Complete	Complete	Complete	Complete	Complete	Complete	Fragmented	Complete	Complete
13259at33554	TBX20	13	0	0	0	Complete	Complete	Complete	Complete	Complete	Complete	Complete	Complete	Complete	Complete	Complete	Complete	Complete
1325at33554	CHD1	13	0	0	0	Complete	Complete	Complete	Complete	Complete	Complete	Complete	Complete	Complete	Complete	Complete	Complete	Complete
13262at33554	SLC2A8	13	0	0	0	Complete	Complete	Complete	Complete	Complete	Complete	Complete	Complete	Complete	Complete	Complete	Complete	Complete
13264at33554	LETMD1	13	0	0	0	Complete	Complete	Complete	Complete	Complete	Complete	Complete	Complete	Complete	Complete	Complete	Complete	Complete
13266at33554	POGLUT1	13	0	0	0	Complete	Complete	Complete	Complete	Complete	Complete	Complete	Complete	Complete	Complete	Complete	Complete	Complete
13268at33554	SLC35G2	13	0	0	0	Complete	Complete	Complete	Complete	Complete	Complete	Complete	Complete	Complete	Complete	Complete	Complete	Complete
13269at33554	IL1R2	13	0	0	0	Complete	Complete	Complete	Complete	Complete	Complete	Complete	Complete	Complete	Complete	Complete	Complete	Complete
1326at33554	WDR17	13	0	0	0	Complete	Complete	Complete	Complete	Complete	Complete	Complete	Complete	Complete	Complete	Complete	Complete	Complete
13270at33554	GPR83	13	0	0	0	Complete	Complete	Complete	Complete	Complete	Complete	Complete	Complete	Complete	Complete	Complete	Complete	Complete
13272at33554	IRF3	13	0	0	0	Complete	Complete	Complete	Complete	Complete	Complete	Complete	Complete	Complete	Complete	Complete	Complete	Complete
13273at33554	MAPK9	13	0	0	0	Complete	Complete	Complete	Complete	Complete	Complete	Complete	Complete	Complete	Complete	Complete	Complete	Complete
13274at33554	MRPL37	13	0	0	0	Complete	Complete	Complete	Complete	Complete	Complete	Complete	Complete	Complete	Complete	Complete	Complete	Complete
13275at33554	SOHLH2	13	0	0	0	Complete	Complete	Complete	Complete	Complete	Complete	Complete	Complete	Complete	Complete	Complete	Complete	Complete
13278at33554	TFAP2D	13	0	0	0	Complete	Complete	Complete	Complete	Complete	Complete	Complete	Complete	Complete	Complete	Complete	Complete	Complete
13279at33554	MFSD12	12	0	0	1	Complete	Complete	Complete	Complete	Complete	Complete	Complete	Complete	Complete	Fragmented	Complete	Complete	Complete
1327at33554	MROH1	13	0	0	0	Complete	Complete	Complete	Complete	Complete	Complete	Complete	Complete	Complete	Complete	Complete	Complete	Complete
13280at33554	CGAS	12	0	0	1	Complete	Complete	Complete	Complete	Complete	Complete	Complete	Complete	Complete	Fragmented	Complete	Complete	Complete
13281at33554	CLK3	13	0	0	0	Complete	Complete	Complete	Complete	Complete	Complete	Complete	Complete	Complete	Complete	Complete	Complete	Complete
13282at33554	TMEM175	13	0	0	0	Complete	Complete	Complete	Complete	Complete	Complete	Complete	Complete	Complete	Complete	Complete	Complete	Complete
13286at33554	CHST10	13	0	0	0	Complete	Complete	Complete	Complete	Complete	Complete	Complete	Complete	Complete	Complete	Complete	Complete	Complete
13287at33554	UGCG	13	0	0	0	Complete	Complete	Complete	Complete	Complete	Complete	Complete	Complete	Complete	Complete	Complete	Complete	Complete
1328at33554	SYNJ1	13	0	0	0	Complete	Complete	Complete	Complete	Complete	Complete	Complete	Complete	Complete	Complete	Complete	Complete	Complete
13291at33554	PNPLA2	13	0	0	0	Complete	Complete	Complete	Complete	Complete	Complete	Complete	Complete	Complete	Complete	Complete	Complete	Complete
13292at33554	EFCAB14	13	0	0	0	Complete	Complete	Complete	Complete	Complete	Complete	Complete	Complete	Complete	Complete	Complete	Complete	Complete
13293at33554	DACH2	11	2	0	0	Complete	Complete	Complete	Complete	Complete	Complete	Complete	Complete	Complete	Missing	Missing	Complete	Complete
13294at33554	BABAM2	13	0	0	0	Complete	Complete	Complete	Complete	Complete	Complete	Complete	Complete	Complete	Complete	Complete	Complete	Complete
13295at33554	RMND5B	12	1	0	0	Complete	Complete	Complete	Complete	Complete	Complete	Complete	Complete	Complete	Missing	Complete	Complete	Complete
13297at33554	AMDHD2	12	0	0	1	Complete	Complete	Complete	Complete	Complete	Complete	Complete	Complete	Complete	Complete	Fragmented	Complete	Complete
1329at33554	GAPVD1	13	0	0	0	Complete	Complete	Complete	Complete	Complete	Complete	Complete	Complete	Complete	Complete	Complete	Complete	Complete
132at33554	CELSR3	13	0	0	0	Complete	Complete	Complete	Complete	Complete	Complete	Complete	Complete	Complete	Complete	Complete	Complete	Complete
13300at33554	NAPSA	13	0	0	0	Complete	Complete	Complete	Complete	Complete	Complete	Complete	Complete	Complete	Complete	Complete	Complete	Complete
13302at33554	KRT40	13	0	0	0	Complete	Complete	Complete	Complete	Complete	Complete	Complete	Complete	Complete	Complete	Complete	Complete	Complete
13304at33554	STARD3	13	0	0	0	Complete	Complete	Complete	Complete	Complete	Complete	Complete	Complete	Complete	Complete	Complete	Complete	Complete
[truncated: 12,506 more rows]
