# Supplementary material for: Genome-wide methylation patterns from canine nanopore assemblies
Source: G3 (Bethesda). 2023 Sep 8;13(11):jkad203. doi: 10.1093/g3journal/jkad203 (PMC10627269; doi:10.1093/g3journal/jkad203)
Supplement: jkad203_Supplementary_Data [file jkad203_supplementary_data.zip › Supplemental_Table_S4_G3-2023-404423.xlsx]

## Sheet: S4
Supplemental Table S4 - Methylation studies and associated statistics
		BD	OD	CA611	Sandy	Nala	SRR2889363	SRR2889364	SRR2889365	SRR2889366	SRR2889367	SRR2889368	SRR2889369	SRR2889370	SRR2889371	SRR2889373	SRR2889375	SRR2889376	SRR2889377	SRR2889378	SRR2889379	SRR2889380	SRR2889381	SRR2889382	SRR2889383	SRR2889384	SRR2889385	SRR2889386	SRR2889387	SRR2889388	SRR2889389	SRR2889390	SRR2889391	SRR2889392	SRR2889393	SRR2889394	SRR2889395	SRR2889396	SRR2889398	SRR2889399	SRR2889400	SRR2889401	SRR2889403	SRR2889404	SRR2889405	SRR2889406	SRR2889407	SRR2889408	SRR2889409
	BioProject				PRJNA488096	PRJNA560310	PRJNA299791	PRJNA299791	PRJNA299791	PRJNA299791	PRJNA299791	PRJNA299791	PRJNA299791	PRJNA299791	PRJNA299791	PRJNA299791	PRJNA299791	PRJNA299791	PRJNA299791	PRJNA299791	PRJNA299791	PRJNA299791	PRJNA299791	PRJNA299791	PRJNA299791	PRJNA299791	PRJNA299791	PRJNA299791	PRJNA299791	PRJNA299791	PRJNA299791	PRJNA299791	PRJNA299791	PRJNA299791	PRJNA299791	PRJNA299791	PRJNA299791	PRJNA299791	PRJNA299791	PRJNA299791	PRJNA299791	PRJNA299791	PRJNA299791	PRJNA299791	PRJNA299791	PRJNA299791	PRJNA299791	PRJNA299791	PRJNA299791
	Breed	BMD	BMD	Carin Terrier	Dingo	German Shepherd	Afghan Hound	Afghan Hound	Afghan Hound	Akita	Akita	Akita	Akita	Akita	Bassett Hound	Borzoi	Boxer	Boxer	Boxer	Basenji	Basenji	Basenji	Chinese Crested	Chinese Crested	English Springer Spaniel	Siberian Husky	Labrador Retriever	Labrador Retriever	Labrador Retriever	Pekingese	Pekingese	Pekingese	Pekingese	Pomeranian	Portuguese Water Dog	Portuguese Water Dog	Pug	Pug	Pug	Samoyed	Samoyed	Samoyed	Sharpei	Sharpei	Sharpei	Sharpei	Standard Poodle	Standard Poodle	Shetland Sheep Dog
	Method	ONT	ONT	ONT	WGBS	WGBS	rRBS	rRBS	rRBS	rRBS	rRBS	rRBS	rRBS	rRBS	rRBS	rRBS	rRBS	rRBS	rRBS	rRBS	rRBS	rRBS	rRBS	rRBS	rRBS	rRBS	rRBS	rRBS	rRBS	rRBS	rRBS	rRBS	rRBS	rRBS	rRBS	rRBS	rRBS	rRBS	rRBS	rRBS	rRBS	rRBS	rRBS	rRBS	rRBS	rRBS	rRBS	rRBS	rRBS
mean_mC	global	0.768584	0.763549	0.749566	0.7226	0.7156	0.605	0.6257	0.6125	0.6022	0.6051	0.5881	0.6006	0.5941	0.6263	0.6042	0.5824	0.5791	0.6118	0.5883	0.672	0.6229	0.64	0.615	0.6022	0.6332	0.605	0.6245	0.6172	0.578	0.6207	0.6123	0.6564	0.6224	0.6359	0.5964	0.6089	0.5897	0.5998	0.6271	0.6322	0.6134	0.5966	0.5926	0.63	0.6128	0.6056	0.5676	0.6331
sd_mCbyChr	global	0.0209229	0.0202625	0.0177524	0.0103	0.0102	0.0486	0.0557	0.0538	0.0516	0.0531	0.0509	0.0582	0.049	0.058	0.0573	0.0553	0.0536	0.057	0.0517	0.048	0.0534	0.0514	0.0536	0.0557	0.0483	0.0497	0.0512	0.0522	0.0528	0.0536	0.0539	0.0473	0.0528	0.0544	0.0527	0.0542	0.0499	0.0563	0.0531	0.0524	0.0507	0.0554	0.0538	0.0534	0.0541	0.0545	0.0568	0.0536
count_C	global	54435539	53644360	55047410	27254034	25200993	4691741	4128609	4297796	3961378	4053978	4189427	4430806	4283726	4422129	4644487	4099797	4738937	4355853	4188028	4081313	3818513	4130967	4778459	3851301	3952794	3298196	4196935	4140808	4477522	4170284	4437235	4597142	3872635	4184008	4061948	4207015	3913191	4677517	4933322	4700117	3768929	4401227	4596460	4201035	4486377	4294704	5214399	3685537
quant_mC	[0]	5859790	6586983	5280930	1377347	1041107	626882	874463	934869	757681	908836	974609	1031514	671093	972412	880586	1033445	1128028	996200	947166	294392	791595	548176	552411	898652	467542	730332	729070	782080	1036454	857126	895597	270912	747338	769858	884903	931797	872770	1073529	586647	724175	771469	824517	872152	795671	829386	881841	1259167	771686
quant_mC	(0.00,0.20]	1303208	893056	1719896	563389	579334	666973	292245	314226	384119	290522	271703	323851	555619	302598	575083	276799	408995	313616	342675	594931	280376	556592	875933	269820	523868	228823	418419	342537	405278	307552	367197	744253	325780	365089	338776	323795	321494	380863	764174	584476	271629	539797	569290	338838	464432	400538	474325	235439
quant_mC	(0.20,0.40]	1816934	1729169	2403621	2648120	2412526	351855	171834	177575	232462	187545	236460	198836	308914	173082	193310	185395	234688	162126	187878	339207	165704	195161	237627	169317	358233	179581	190603	205961	207878	179487	194795	479274	202948	175113	204374	163752	226517	182369	276767	202524	181304	205700	211361	176475	187522	201729	263693	157457
quant_mC	(0.40,0.60]	3017247	3206793	4051096	3071919	3295365	253277	165663	179413	197904	174877	224471	178055	233994	160212	159313	170615	192265	156156	184237	168970	155823	161067	176065	151932	180353	154987	182469	205292	190006	183045	190728	192797	175429	161689	181363	161837	186859	165798	206511	175787	180837	175841	182154	180730	189993	178800	221682	147709
quant_mC	(0.60,0.80]	7605179	7567066	9174068	7779905	7307389	578437	430122	475896	487808	463749	557840	470495	567152	415562	427044	489378	505495	421796	500323	390650	420222	411592	431049	415969	432702	409902	478285	540946	505723	476057	500490	418779	446835	403849	457719	445200	476418	444437	509875	461984	484083	434393	470412	445630	487135	479889	583622	396021
quant_mC	(0.80,1.00]	34833181	33661293	32417799	11813354	10565272	2214317	2194282	2215817	1901404	2028449	1924344	2228055	1946954	2398263	2409151	1944165	2269466	2305959	2025749	2293163	2004793	2258379	2505374	1945611	1990096	1594571	2198089	2063992	2132183	2167017	2288428	2491127	1974305	2308410	1994813	2180634	1829133	2430521	2589348	2551171	1879607	2220979	2291091	2263691	2327909	2151907	2411910	1977225
mean_mC_byChr	chr1	0.772365	0.767276	0.753209	0.7261	0.7196	0.5967	0.6187	0.6058	0.5935	0.5984	0.5799	0.5913	0.5864	0.6184	0.598	0.5775	0.5749	0.6046	0.5816	0.6676	0.6145	0.6324	0.609	0.5958	0.6302	0.5952	0.6171	0.6077	0.5719	0.6088	0.6036	0.6513	0.6144	0.6278	0.5865	0.6025	0.582	0.5914	0.6198	0.6244	0.6066	0.5903	0.5887	0.6241	0.6064	0.5972	0.5644	0.6254
mean_mC_byChr	chr2	0.761883	0.757686	0.745357	0.7366	0.7305	0.6401	0.6673	0.6542	0.6388	0.646	0.6273	0.6459	0.6309	0.6706	0.6509	0.6269	0.624	0.6545	0.6293	0.7087	0.6621	0.681	0.6597	0.6457	0.6726	0.6414	0.6626	0.6545	0.6226	0.6621	0.6531	0.6969	0.661	0.6766	0.6362	0.6513	0.6284	0.6435	0.6683	0.6753	0.6532	0.6375	0.6382	0.6686	0.6546	0.6486	0.6109	0.6708
mean_mC_byChr	chr3	0.775326	0.768857	0.753782	0.7211	0.7127	0.5935	0.6114	0.602	0.5919	0.5974	0.5816	0.5834	0.5835	0.6096	0.5884	0.5685	0.5648	0.5969	0.5788	0.6627	0.6134	0.6297	0.5987	0.5885	0.6216	0.5995	0.6131	0.6055	0.5653	0.6081	0.5936	0.6431	0.6116	0.6253	0.5855	0.5976	0.5815	0.5847	0.6144	0.6237	0.6056	0.5832	0.5807	0.6166	0.6016	0.5953	0.5486	0.6224
mean_mC_byChr	chr4	0.779483	0.772554	0.758497	0.7234	0.7151	0.6106	0.6333	0.6271	0.6167	0.6158	0.5944	0.6083	0.6038	0.6341	0.6158	0.5958	0.5909	0.6241	0.5995	0.6841	0.6322	0.6564	0.6312	0.6172	0.6462	0.6194	0.6362	0.6218	0.5888	0.6264	0.6266	0.6644	0.6324	0.6407	0.613	0.6194	0.5943	0.613	0.6343	0.6458	0.6204	0.6069	0.6071	0.6376	0.6233	0.6204	0.5824	0.6404
mean_mC_byChr	chr5	0.754552	0.749791	0.738605	0.7282	0.7234	0.5944	0.611	0.5979	0.5916	0.5942	0.5791	0.5827	0.5828	0.6117	0.5843	0.5654	0.5615	0.5959	0.5778	0.6627	0.6106	0.628	0.5982	0.5854	0.6207	0.602	0.6111	0.6045	0.5644	0.6058	0.5965	0.642	0.6106	0.622	0.5852	0.5963	0.5839	0.582	0.6122	0.6163	0.6058	0.5802	0.5781	0.6154	0.5983	0.5939	0.5451	0.6226
mean_mC_byChr	chr6	0.748725	0.744577	0.733457	0.724	0.7178	0.5841	0.5995	0.5893	0.5793	0.5828	0.57	0.5729	0.5725	0.5978	0.577	0.5584	0.5534	0.5838	0.5663	0.6534	0.5964	0.6172	0.5904	0.5742	0.61	0.5857	0.6025	0.5945	0.5541	0.5963	0.5883	0.6338	0.5981	0.611	0.573	0.5837	0.5697	0.5726	0.6023	0.607	0.5947	0.5685	0.5675	0.6061	0.589	0.5825	0.5367	0.6097
mean_mC_byChr	chr7	0.759781	0.755055	0.741633	0.7202	0.7149	0.5665	0.5839	0.5682	0.5627	0.5625	0.5489	0.553	0.5526	0.5822	0.5592	0.5385	0.5325	0.5684	0.5486	0.6362	0.5814	0.5997	0.5724	0.5562	0.5942	0.5707	0.5841	0.5761	0.5347	0.5808	0.57	0.6197	0.5797	0.595	0.5562	0.5684	0.5503	0.5537	0.5841	0.5922	0.5736	0.5527	0.5475	0.5878	0.575	0.563	0.5183	0.5921
mean_mC_byChr	chr8	0.752948	0.750004	0.734937	0.7117	0.7034	0.5831	0.6015	0.5928	0.5833	0.5851	0.5696	0.5753	0.5755	0.6029	0.5832	0.5596	0.5539	0.5885	0.5712	0.6544	0.6046	0.6216	0.5928	0.5778	0.6155	0.588	0.6086	0.5983	0.5584	0.6017	0.5926	0.6367	0.6005	0.6154	0.5795	0.5879	0.5729	0.5763	0.6053	0.6142	0.597	0.5742	0.5719	0.611	0.5938	0.5843	0.5411	0.6139
mean_mC_byChr	chr9	0.716942	0.714703	0.709329	0.7221	0.7217	0.572	0.5842	0.5716	0.5673	0.5684	0.5559	0.5602	0.5577	0.5846	0.5666	0.5445	0.5405	0.5691	0.5495	0.6382	0.5857	0.6026	0.5761	0.5599	0.6024	0.5732	0.5875	0.5797	0.5396	0.5836	0.5744	0.6236	0.5847	0.5951	0.5577	0.5674	0.5571	0.5585	0.5889	0.5934	0.576	0.5577	0.5559	0.5912	0.575	0.5693	0.5263	0.5915
mean_mC_byChr	chr10	0.765664	0.763402	0.751786	0.7366	0.7292	0.6343	0.6582	0.6453	0.63	0.6391	0.6205	0.6346	0.6236	0.6596	0.641	0.6174	0.6114	0.6429	0.6201	0.7011	0.6541	0.6692	0.6494	0.6329	0.6635	0.6359	0.655	0.6472	0.6117	0.6535	0.6432	0.6853	0.6525	0.6682	0.6264	0.6434	0.6221	0.6318	0.6575	0.6635	0.6444	0.6283	0.6274	0.6611	0.6476	0.6394	0.5992	0.6632
mean_mC_byChr	chr11	0.7704	0.763524	0.747922	0.7169	0.7094	0.5841	0.6025	0.5928	0.5806	0.5854	0.5645	0.5746	0.5747	0.5974	0.5766	0.5586	0.5566	0.5864	0.5674	0.65	0.5994	0.6202	0.5897	0.5791	0.6129	0.5855	0.6053	0.5928	0.5553	0.5977	0.5887	0.6349	0.5998	0.611	0.5767	0.5878	0.572	0.574	0.6012	0.6094	0.5931	0.5722	0.5685	0.604	0.5864	0.5836	0.5388	0.6101
mean_mC_byChr	chr12	0.757848	0.750986	0.739089	0.7073	0.7002	0.532	0.5427	0.534	0.5213	0.5213	0.5093	0.5123	0.5188	0.5395	0.5217	0.5024	0.5	0.5293	0.5126	0.6008	0.543	0.5625	0.5351	0.5206	0.5619	0.5255	0.5462	0.5418	0.5001	0.5402	0.5317	0.5859	0.5408	0.5514	0.5163	0.5309	0.5123	0.5176	0.5498	0.5556	0.5366	0.5141	0.5106	0.5479	0.5358	0.5239	0.4874	0.5513
mean_mC_byChr	chr13	0.783542	0.778546	0.76587	0.7312	0.7223	0.6401	0.668	0.6511	0.6398	0.6476	0.628	0.6406	0.6294	0.6657	0.6454	0.6226	0.6207	0.653	0.6297	0.7101	0.6617	0.6792	0.6541	0.642	0.6707	0.6401	0.6638	0.6554	0.6184	0.6579	0.6509	0.6932	0.6595	0.6758	0.6346	0.6519	0.6302	0.6411	0.6659	0.6715	0.652	0.6376	0.6316	0.6691	0.654	0.6456	0.6063	0.6714
mean_mC_byChr	chr14	0.777425	0.769884	0.755279	0.7137	0.7049	0.5536	0.5681	0.5565	0.5461	0.5533	0.5306	0.5358	0.5435	0.561	0.5361	0.5258	0.5225	0.555	0.535	0.6188	0.5623	0.5862	0.5575	0.5456	0.5772	0.5566	0.5679	0.5649	0.5212	0.5608	0.5517	0.6036	0.5679	0.5781	0.5404	0.5514	0.5347	0.5381	0.5702	0.5712	0.5598	0.5346	0.5295	0.5724	0.5497	0.5462	0.5011	0.576
mean_mC_byChr	chr15	0.77335	0.767594	0.75426	0.7286	0.7233	0.6149	0.6422	0.6294	0.6147	0.6201	0.6048	0.617	0.6067	0.6384	0.6181	0.6	0.5944	0.6297	0.606	0.6861	0.638	0.6572	0.6267	0.6139	0.6474	0.622	0.639	0.6296	0.5922	0.6326	0.6262	0.6667	0.6375	0.6506	0.6101	0.6233	0.602	0.6119	0.641	0.6494	0.6291	0.6109	0.6052	0.6463	0.6277	0.621	0.5777	0.6484
mean_mC_byChr	chr16	0.789748	0.783204	0.767494	0.733	0.722	0.6502	0.6729	0.6575	0.6498	0.6546	0.6394	0.6456	0.6383	0.6696	0.6494	0.6275	0.6221	0.6569	0.6362	0.7149	0.6707	0.689	0.6599	0.6527	0.6726	0.6563	0.6683	0.6643	0.6249	0.6649	0.6553	0.6966	0.6693	0.6826	0.6444	0.6578	0.6394	0.6461	0.6702	0.6756	0.6649	0.6421	0.6346	0.6769	0.6554	0.6548	0.6111	0.6814
mean_mC_byChr	chr17	0.762515	0.758543	0.747715	0.7226	0.7173	0.6081	0.6246	0.6145	0.6015	0.6048	0.5908	0.5978	0.5935	0.6248	0.6057	0.5855	0.5816	0.6125	0.5964	0.6745	0.6229	0.6402	0.6157	0.6019	0.6367	0.605	0.624	0.6137	0.5802	0.6202	0.6139	0.6613	0.6206	0.6381	0.5969	0.6109	0.5921	0.5997	0.6305	0.6346	0.6128	0.5969	0.5908	0.6325	0.6153	0.608	0.5659	0.632
mean_mC_byChr	chr18	0.761579	0.758929	0.743036	0.73	0.7234	0.6241	0.6466	0.6328	0.6218	0.6258	0.6086	0.6211	0.6127	0.6467	0.63	0.6045	0.602	0.6311	0.6094	0.6887	0.6436	0.6583	0.6372	0.6218	0.6538	0.6255	0.6448	0.6355	0.6012	0.6391	0.6312	0.6776	0.642	0.6542	0.613	0.6301	0.6106	0.6214	0.6463	0.6513	0.6316	0.6191	0.6147	0.6488	0.6346	0.6273	0.5895	0.6502
mean_mC_byChr	chr19	0.808156	0.800913	0.779463	0.7311	0.7178	0.6429	0.6718	0.6587	0.6425	0.6512	0.6297	0.6397	0.6314	0.6709	0.643	0.6295	0.619	0.6614	0.6349	0.7102	0.667	0.6838	0.6554	0.649	0.6724	0.6525	0.6685	0.6587	0.6227	0.6648	0.6573	0.6923	0.6673	0.6822	0.6399	0.6571	0.6293	0.638	0.6659	0.6728	0.6576	0.6371	0.6295	0.6717	0.6568	0.6548	0.6064	0.678
mean_mC_byChr	chr20	0.707248	0.704362	0.698004	0.7114	0.7111	0.5515	0.562	0.5509	0.5418	0.5425	0.5285	0.5368	0.5393	0.5632	0.5438	0.5211	0.5206	0.5439	0.5257	0.6157	0.5583	0.5774	0.5572	0.5362	0.5771	0.539	0.5668	0.5588	0.5191	0.5604	0.5539	0.6038	0.5603	0.5702	0.5335	0.5429	0.5302	0.5344	0.5673	0.5711	0.5545	0.5347	0.5344	0.5694	0.5551	0.5458	0.5093	0.5684
mean_mC_byChr	chr21	0.773048	0.764298	0.747922	0.7146	0.7058	0.5628	0.5812	0.5733	0.5587	0.5599	0.5437	0.5524	0.5511	0.5819	0.5597	0.5373	0.5366	0.5673	0.5498	0.6329	0.5756	0.5976	0.5744	0.5618	0.5936	0.5634	0.5813	0.5722	0.5344	0.5743	0.5683	0.6169	0.5754	0.5917	0.5555	0.5667	0.5491	0.5555	0.584	0.5887	0.5639	0.554	0.5495	0.5851	0.5683	0.566	0.5204	0.5909
mean_mC_byChr	chr22	0.796895	0.790328	0.771716	0.7214	0.7084	0.6154	0.6367	0.6293	0.6093	0.6213	0.6001	0.6091	0.6028	0.6385	0.6146	0.5955	0.5861	0.6264	0.6028	0.6826	0.6362	0.6516	0.6263	0.6134	0.643	0.6261	0.6386	0.632	0.5916	0.6309	0.6226	0.6703	0.6352	0.653	0.6092	0.6211	0.6	0.6137	0.6398	0.6444	0.629	0.6106	0.6075	0.6441	0.6249	0.6197	0.5764	0.6434
mean_mC_byChr	chr23	0.771145	0.765256	0.749577	0.7178	0.7088	0.5618	0.5737	0.5628	0.554	0.5612	0.5415	0.5453	0.5435	0.5699	0.549	0.5282	0.5244	0.5638	0.5435	0.6288	0.5718	0.5953	0.5625	0.5518	0.5873	0.5603	0.5805	0.5703	0.526	0.5704	0.5586	0.6102	0.5712	0.5892	0.5469	0.56	0.54	0.5447	0.5717	0.5804	0.568	0.5423	0.5408	0.5783	0.561	0.5548	0.5125	0.5844
mean_mC_byChr	chr24	0.757321	0.754903	0.744734	0.729	0.7262	0.6394	0.6601	0.6486	0.6373	0.6407	0.625	0.6403	0.6276	0.666	0.6457	0.6208	0.6231	0.6457	0.6201	0.7024	0.6522	0.6715	0.6513	0.6384	0.6675	0.6345	0.659	0.6513	0.6163	0.6532	0.6461	0.6898	0.6531	0.671	0.6303	0.645	0.6279	0.6375	0.6598	0.6676	0.6448	0.6325	0.631	0.6606	0.6472	0.6395	0.6057	0.6632
mean_mC_byChr	chr25	0.774885	0.770196	0.758535	0.7289	0.7222	0.6383	0.6629	0.6539	0.6351	0.6428	0.6234	0.6405	0.627	0.668	0.6501	0.6238	0.6259	0.652	0.6254	0.7033	0.6584	0.6767	0.6599	0.6413	0.6704	0.6353	0.6625	0.656	0.6197	0.6583	0.6533	0.6964	0.6585	0.6744	0.631	0.6503	0.6277	0.6476	0.6701	0.677	0.6469	0.6383	0.6367	0.6661	0.6525	0.6459	0.6174	0.6696
mean_mC_byChr	chr26	0.754157	0.751138	0.740126	0.7232	0.719	0.6059	0.6269	0.6144	0.6035	0.6073	0.5898	0.5985	0.5969	0.6265	0.6027	0.5829	0.5789	0.6133	0.5886	0.6709	0.622	0.6434	0.6166	0.5987	0.6335	0.6113	0.6264	0.6188	0.5797	0.6235	0.6139	0.6566	0.6239	0.6358	0.5962	0.6102	0.5939	0.5978	0.628	0.6323	0.6158	0.5978	0.5949	0.6311	0.6156	0.6107	0.5645	0.6348
mean_mC_byChr	chr27	0.737197	0.733941	0.719763	0.7054	0.7013	0.5093	0.518	0.5084	0.5002	0.5048	0.4888	0.4973	0.499	0.5204	0.5019	0.481	0.4783	0.505	0.4843	0.5817	0.5192	0.5419	0.5152	0.4934	0.5434	0.507	0.5244	0.5195	0.4751	0.5205	0.508	0.5646	0.5203	0.5331	0.4916	0.5058	0.4898	0.4931	0.5282	0.5325	0.5109	0.4932	0.4921	0.5254	0.5104	0.5037	0.4622	0.5311
mean_mC_byChr	chr28	0.772997	0.770468	0.757798	0.7335	0.729	0.6565	0.6781	0.6672	0.6533	0.6608	0.6406	0.6583	0.6464	0.6833	0.661	0.6427	0.6397	0.6657	0.6439	0.7206	0.6741	0.6923	0.6712	0.6582	0.6798	0.6579	0.6762	0.6699	0.6328	0.671	0.6615	0.7069	0.6708	0.6881	0.6514	0.6686	0.6466	0.6554	0.6821	0.6853	0.6656	0.6515	0.6507	0.6846	0.665	0.6588	0.6234	0.6853
mean_mC_byChr	chr29	0.78428	0.777758	0.759347	0.7131	0.7015	0.5857	0.6076	0.5983	0.5898	0.5896	0.5728	0.5751	0.5774	0.6126	0.595	0.5662	0.5661	0.6007	0.5736	0.662	0.6085	0.6334	0.6036	0.5918	0.6181	0.6	0.6135	0.6054	0.5639	0.6041	0.591	0.6425	0.609	0.6186	0.5729	0.5991	0.5748	0.5859	0.6151	0.6231	0.6001	0.5785	0.5765	0.6114	0.5959	0.5898	0.5534	0.6175
mean_mC_byChr	chr30	0.744741	0.742618	0.732035	0.7164	0.7144	0.5491	0.5663	0.5544	0.5488	0.5456	0.5295	0.5383	0.5399	0.5631	0.5439	0.5208	0.5181	0.5475	0.527	0.6211	0.5685	0.5834	0.5533	0.5435	0.58	0.5505	0.5699	0.5594	0.5159	0.5647	0.5516	0.6029	0.5669	0.5771	0.5371	0.5489	0.5335	0.5398	0.5658	0.5754	0.5577	0.534	0.5295	0.5709	0.5553	0.5449	0.5053	0.5771
mean_mC_byChr	chr31	0.804235	0.794779	0.780133	0.7395	0.7266	0.7073	0.7412	0.7273	0.7092	0.7153	0.6964	0.7182	0.6982	0.7435	0.7312	0.7021	0.7009	0.7262	0.6946	0.7696	0.7282	0.7465	0.7315	0.7161	0.7396	0.709	0.7368	0.7281	0.6961	0.7349	0.7231	0.7589	0.7305	0.744	0.7055	0.7214	0.6988	0.7189	0.735	0.7449	0.7203	0.7102	0.7086	0.738	0.7274	0.7202	0.693	0.7416
mean_mC_byChr	chr32	0.765067	0.756902	0.737958	0.6942	0.6842	0.4369	0.434	0.4205	0.4227	0.4182	0.4121	0.3973	0.4308	0.4229	0.3973	0.3884	0.3977	0.4097	0.4038	0.4956	0.4376	0.4568	0.429	0.4132	0.4655	0.4334	0.4452	0.4342	0.4008	0.4372	0.4263	0.4997	0.4415	0.4441	0.4158	0.4186	0.4215	0.4064	0.4432	0.4506	0.4365	0.4076	0.4043	0.4458	0.4173	0.4107	0.3805	0.4432
mean_mC_byChr	chr33	0.794896	0.789378	0.772055	0.7314	0.7215	0.6366	0.6718	0.6573	0.6408	0.6561	0.6289	0.6501	0.6341	0.676	0.6502	0.6304	0.6202	0.6551	0.6269	0.7126	0.6665	0.6833	0.6595	0.6414	0.6734	0.6466	0.6669	0.6603	0.6157	0.6667	0.6564	0.7004	0.6684	0.6807	0.6321	0.6567	0.6261	0.6413	0.6675	0.681	0.6571	0.6439	0.6355	0.6778	0.6577	0.6527	0.6076	0.6752
mean_mC_byChr	chr34	0.78947	0.782238	0.765197	0.7226	0.7142	0.6431	0.6677	0.6553	0.6384	0.6456	0.6321	0.6434	0.6293	0.6679	0.6449	0.6241	0.6219	0.6586	0.629	0.7085	0.6614	0.6784	0.6562	0.648	0.6735	0.6478	0.6638	0.6504	0.6186	0.6603	0.6481	0.6943	0.6582	0.673	0.6366	0.6531	0.6326	0.6419	0.6654	0.6736	0.6514	0.6386	0.6344	0.6659	0.6514	0.6489	0.603	0.6689
mean_mC_byChr	chr35	0.744696	0.738011	0.728078	0.7075	0.705	0.5465	0.5541	0.5465	0.539	0.54	0.5312	0.5394	0.5362	0.5571	0.5415	0.5133	0.5219	0.5418	0.5312	0.6135	0.5581	0.5772	0.5509	0.5289	0.5736	0.5437	0.5627	0.551	0.5125	0.5494	0.546	0.5958	0.5598	0.5701	0.5321	0.5444	0.5308	0.5395	0.5636	0.5701	0.5548	0.5261	0.5365	0.5641	0.5457	0.5365	0.5122	0.5704
mean_mC_byChr	chr36	0.783267	0.775962	0.759539	0.7228	0.7139	0.5878	0.6121	0.6008	0.5887	0.593	0.5691	0.5893	0.574	0.608	0.5829	0.5652	0.5623	0.5975	0.5744	0.6626	0.6084	0.6282	0.5946	0.5887	0.6195	0.5888	0.6168	0.6047	0.5575	0.606	0.5946	0.6368	0.6148	0.6248	0.5796	0.5963	0.5749	0.5808	0.6164	0.6217	0.6001	0.5712	0.5695	0.6201	0.5982	0.5896	0.5455	0.6232
mean_mC_byChr	chr37	0.78008	0.77561	0.760408	0.7281	0.7207	0.6156	0.6398	0.6298	0.611	0.6223	0.6031	0.6195	0.603	0.6443	0.6206	0.6017	0.596	0.6295	0.6007	0.6888	0.6388	0.6562	0.6329	0.6155	0.6511	0.6157	0.6391	0.6293	0.5925	0.6353	0.6273	0.67	0.6344	0.6517	0.6094	0.6281	0.6026	0.6136	0.641	0.6449	0.6271	0.6129	0.6088	0.6463	0.6325	0.6217	0.5854	0.6484
mean_mC_byChr	chr38	0.774473	0.764002	0.748472	0.732	0.7211	0.6346	0.6683	0.6471	0.6421	0.6496	0.6264	0.6446	0.6269	0.6685	0.6538	0.6263	0.6207	0.6526	0.6238	0.7096	0.6683	0.6816	0.6558	0.6437	0.6704	0.645	0.6679	0.6597	0.6162	0.6594	0.6472	0.6932	0.6598	0.6743	0.6318	0.6523	0.6277	0.6419	0.6689	0.6734	0.6536	0.6355	0.6352	0.6668	0.6589	0.6474	0.6126	0.6779
mean_mC_byChr	chrX	0.792431	0.800247	0.780942	0.7002	0.6929	0.6674	0.7026	0.6532	0.6683	0.6348	0.6171	0.6944	0.6618	0.7128	0.6512	0.6242	0.6201	0.6922	0.6228	0.7056	0.6949	0.6727	0.6613	0.6809	0.666	0.6266	0.6588	0.6809	0.618	0.6947	0.6881	0.6931	0.6996	0.7089	0.6653	0.644	0.6137	0.679	0.7013	0.6712	0.6443	0.6728	0.6326	0.699	0.6516	0.6419	0.6667	0.7052
[truncated: 14 more columns]
