# Supplementary material for: Genome-wide methylation patterns from canine nanopore assemblies
Source: G3 (Bethesda). 2023 Sep 8;13(11):jkad203. doi: 10.1093/g3journal/jkad203 (PMC10627269; doi:10.1093/g3journal/jkad203)
Supplement: jkad203_Supplementary_Data [file jkad203_supplementary_data.zip › Supplemental_Table_S5_G3-2023-404423.xlsx]

## Sheet: S5
Supplemental Table S5 - Hypermethylated LINEs in ONT samples
LINE Information						ORF1P (QOV08756.1, 299 AA)		ORF1P (QOV08757.1, 1275 AA)		Methylation Percentage
Chr	Start	End	RepName	milliDiv	strand	N Identity	N Positive	N Identity	N Positive	BD	OD	CA611	Methylation State	Genomic Locataion	Gene
chr10	36026164	36031538	L1_Canis1	108	-	15	21	380	398	94.4785	95.045	91.354	Hyper	Intrergenic
chr10	36132717	36139062	L1MEc	109	+	213	225	501	504	93.968	93.8318	91.9408	Hyper	Intron	CCDC138
chr10	44549570	44554726	L1_Cf	11	+	176	178	664	669	91.1139	93.2412	90.9589	Hyper	Intron	MRPL30
chr10	68544472	68549519	L1_Canid2	125	-	62	81	295	392	93.2088	93.3453	90.3723	Hyper	Intron	PPP3R1
chr11	1165761	1170322	L1_Canis2	88	+	160	192	175	182	92.0892	93.2961	91.5049	Hyper	Intrergenic
chr11	1192764	1197418	L1_Canis1	36	+	99	100	391	399	92.4439	91.9244	91.4424	Hyper	Intron	LOC100684769
chr11	15212380	15218668	L1_Cf	11	-	202	203	1253	1262	92.1642	91.5962	90.6455	Hyper	Intrergenic
chr11	17122113	17128195	L1_Canis1	34	-	280	287	565	580	92.9901	90.8621	91.9231	Hyper	Intron	SLC12A2
chr11	24488828	24493169	L1_Canis1	75	-	96	107	152	161	92.1722	93.0879	90.9983	Hyper	Intrergenic
chr11	27398237	27404499	L1_Canis1	92	+	118	133	534	547	91.1864	91.1957	90.4049	Hyper	Intrergenic
chr11	27942608	27948385	L1_Canis1	72	+	210	244	330	373	95.0655	96.2659	94.9333	Hyper	Intron	KDM4C
chr11	27995973	28000000	L1_Canis1	29	-	13	27	327	339	91.1255	92.1922	92.8783	Hyper	Intron	KDM4C
chr11	28062113	28068906	L1_Canis1	66	+	180	210	202	234	96.0154	96.1803	94.2994	Hyper	Intron	KDM4C
chr11	28868899	28875457	L1_Canis1	103	-	97	121	218	237	93.5872	90.0943	92.6361	Hyper	Intrergenic
chr11	36058961	36065227	L1_Cf	21	-	286	290	1054	1063	93.5693	94.4186	90.5914	Hyper	Intron	CCDC171
chr11	39203368	39208325	L1_Carn5	185	+	30	53	91	118	93.3333	93.8596	92.4471	Hyper	Intron	DENND4C
chr11	8589923	8596234	L1_Cf	11	+	175	177	866	872	93.9794	92.5868	91.1046	Hyper	Intron	DTWD2
chr12	13558568	13564657	L1_Canis1	44	-	214	218	601	614	91.8455	95.353	92.1074	Hyper	Intron	SUPT3H
chr12	13644896	13649735	L1_Canis1	29	+	148	168	455	463	93.1596	91.3253	90.8497	Hyper	Intron	SUPT3H
chr12	24334780	24338782	L1_Canis2	78	+	119	160	176	195	93.8375	92.4081	90.1163	Hyper	Intron	DST
chr12	48359530	48365746	L1_Canis1	30	+	275	284	616	630	90.6849	91.6759	90.5348	Hyper	Intron	RNGTT
chr12	48393547	48399630	L1_Canis1	33	+	181	183	631	636	93.3948	94.186	93.635	Hyper	Intron	RNGTT
chr12	48411336	48416479	L1_Canis1	18	+	166	173	828	838	92.5508	96.5665	93.6747	Hyper	Intron	RNGTT
chr1	25672933	25677118	L1MD1	184	+	11	22	64	88	94.8276	94.5946	94.3182	Hyper	Intron	STX7
chr12	66431276	66436069	L1_Carn1	151	+	100	165	222	269	95.6522	93.125	90.9091	Hyper	Intron	CEP57L1
chr12	70209740	70214041	L1_Canis1	188	+	140	180	225	282	94.7761	94.4444	90.5817	Hyper	Intergenic
chr1	2744262	2751089	L1_Canis1	92	+	113	143	413	453	92.4266	92.3237	90.6574	Hyper	Intron	GALR1
chr12	7691188	7697558	L1_Canis1	35	+	223	246	518	527	94.5061	93.4987	93.295	Hyper	Intron	BTBD9
chr1	28520533	28525753	L1_Carn1	123	-	93	123	225	273	91.4894	91.7355	95.2381	Hyper	Intergenic
chr1	29432607	29438883	L1_Cf	11	+	295	297	1256	1264	94.3874	91.7197	91.6667	Hyper	Intron	MAP3K5
chr13	1361001	1367322	L1_Cf	11	-	297	298	1255	1261	94.9375	94.4915	95.7746	Hyper	Intron	VPS13B
chr13	20181180	20186936	L1_Carn3	165	-	56	99	220	295	90.2439	93.5897	90.1869	Hyper	Intergenic
chr13	27084025	27090332	L1_Canis1	38	-	117	133	619	638	94.3773	94.8244	91.3454	Hyper	Intron	LOC119864794
chr13	3944004	3948150	L1_Canis1	39	-	275	284	256	264	95.4163	91.5305	90.6716	Hyper	Intron	RRM2B
chr1	35810368	35816655	L1_Cf	10	+	291	295	684	686	93.5562	94.8941	91.375	Hyper	Intergenic
chr14	13862867	13867635	L1_Canis1	33	+	199	207	819	837	92.5732	91.7465	90.8475	Hyper	Intron	RUNDC3B
chr14	25915917	25922097	L1_Canis1	40	-	276	289	523	536	94.246	91.1544	92.3651	Hyper	Intron	PHF14
chr14	27819762	27824697	L1_Canis1	86	-	139	157	208	221	92.1379	91.0136	91.504	Hyper	Intergenic
chr1	42868429	42874805	L1_Canis2	37	+	180	183	568	580	93.2537	93.9716	92.7923	Hyper	Intron	SYNE1
chr15	10304521	10310831	L1MC	20	+	177	182	871	878	94.9773	97.2084	94.7339	Hyper	Intron	FAF1
chr15	38406414	38411420	L1_Cf	7	-	290	294	1020	1028	94.5559	95.5224	91.3565	Hyper	Intron	APAF1
chr1	542283	548584	L1_Cf	23	+	243	255	625	637	94.0789	94.5352	90.303	Hyper	Intergenic
chr15	8641321	8645635	L1_Canis1	52	+	188	207	327	330	93.913	95.5302	90.8359	Hyper	Intron	ZYG11B
chr16	14930524	14936177	L1_Canis1	61	-	114	117	710	736	93.4315	93.4996	92.5629	Hyper	Intron	ZNF398
chr16	22136390	22142581	L1_Canis1	41	-	128	136	370	387	91.9303	92.4539	90.8556	Hyper	Intron	PSD3
chr16	22535768	22541530	L1_Cf	10	+	291	294	817	825	91.399	96.0123	91.9229	Hyper	Intron	PSD3
chr16	23625477	23631764	L1_Cf	11	-	294	294	572	575	95.1058	93.1818	91.2793	Hyper	Intron	HOOK3
chr1	72038066	72044241	L1_Canis1	57	-	118	120	751	777	92.5421	91.0501	91.2516	Hyper	Intron	FANCC
chr17	22038557	22044859	L1_Canis1	88	+	170	178	423	430	93.6972	94.7368	93.4235	Hyper	Intron	BABAM2
chr17	58446699	58452545	L1_Canis1	108	-	100	124	380	429	90.051	94.7368	90.7407	Hyper	Intron	CHD1L
chr17	62794991	62799856	L1_Canis1	68	+	220	250	189	212	92.1131	92.0266	91.0927	Hyper	Intron	MAGI3
chr18	13382217	13388440	L1_Cf	42	-	292	295	1070	1085	91.7447	94.0746	91.6048	Hyper	Intron	COG5
chr18	14466369	14471357	L1_Canis1	68	+	118	142	254	291	94.3529	90.7303	93.4737	Hyper	Intron	NAMPT
chr19	12858474	12863464	L1_Canis1	55	-	147	172	545	598	94.2065	94.9853	95.1311	Hyper	Intron	SCLT1
chr19	18787649	18793932	L1_Cf	24	+	227	231	623	634	95.9254	97.0034	91.8964	Hyper	Intron	KIAA1109
chr19	22034898	22039372	L1_Canis1	50	-	168	176	253	262	96.549	95.2527	92.5253	Hyper	Intron	FAM168B
chr19	22118593	22124047	L1_Canis1	58	-	110	113	508	529	93.1921	94.4904	90.6997	Hyper	Intergenic
chr19	38636569	38642830	L1_Canis1	35	-	238	242	499	513	93.4636	93.2063	91.9972	Hyper	Intron	MGAT5
chr20	3189922	3196195	L1_Cf	20	+	278	288	910	916	94.4796	94.7455	94.0049	Hyper	Intron	ACAD9
chr2	12158253	12164440	L1_Canis1	39	-	223	245	329	351	94.7368	91.9764	91.311	Hyper	Intergenic
chr21	24267711	24272279	L1_Canis1	33	+	111	116	820	840	95.9762	94.713	90.8333	Hyper	Intron	C2CD3
chr21	25468020	25473058	L1_Canis1	54	+	114	124	285	304	96.4371	94.1729	90.7496	Hyper	Intron	FCHSD2
chr2	12836124	12842416	L1_Cf	23	-	228	232	590	594	93.0917	92.877	90.3382	Hyper	Intron	ARHGAP12
chr2	13818992	13822994	L1_Carn7	150	-	50	76	149	192	92.4855	93.4307	90.1099	Hyper	Intron	LOC111091376
chr2	14487100	14491114	L1_Carn3	186	+	41	64	101	159	96.3303	91.8519	96.4706	Hyper	Intergenic
chr21	6540158	6546355	L1_Cf	10	+	292	294	1260	1265	94.9547	95.3416	94.6336	Hyper	Intron	MRE11
chr2	16607739	16612604	L1_Canis1	101	-	97	110	195	207	95.6685	97.432	93.9909	Hyper	Intron	RAB18
chr22	2631483	2637759	L1_Cf	9	+	295	296	1258	1266	93.8558	94.9873	92.7096	Hyper	Intron	FNDC3A
chr22	27108908	27115255	L1_Cf	10	-	283	285	1253	1262	97.1564	96.2712	94.1616	Hyper	Intron	PIBF1
chr22	3205484	3210320	L1_Canid2	121	-	75	111	316	412	91.3738	93.4537	92.9664	Hyper	Intergenic
chr22	4696406	4702033	L1MEc	11	-	297	298	1259	1266	95.2381	91.1765	90.7407	Hyper	Intron	LRCH1
chr2	28460070	28464284	L1_Carn7	187	-	9	16	94	129	94.0171	91.3043	90.2174	Hyper	Intron	PRKCQ
chr23	11301729	11308049	L1_Cf	11	+	294	297	1266	1270	94.6622	93.0485	93.2014	Hyper	Intron	ULK4
chr23	2151950	2156100	L1_Canis2	129	-	100	135	201	232	94.0928	96	92.6108	Hyper	Intron	TCAIM
chr23	33284962	33291217	L1_Canis1	40	-	164	169	609	622	92.9141	92.9825	91.2338	Hyper	Intron	PCCB
chr23	33327660	33333757	L1_Canis1	36	+	172	179	711	725	94.1365	93.7302	91.5525	Hyper	Intron	STAG1
chr23	35224880	35229530	L1_Carn7	144	+	28	40	174	231	96.0526	97.4522	90.7895	Hyper	Intron	ESYT3
chr23	35257179	35263486	L1_Cf	20	+	153	154	1005	1017	91.5319	93.2337	91.353	Hyper	Intron	CEP70
chr23	4370570	4376762	L1_Canis1	35	-	273	285	606	633	91.6221	92.4949	90.6647	Hyper	Intron	PDCD6IP
chr23	4853395	4858539	L1_Canis1	72	-	108	119	253	281	92.0755	91.2685	90.4098	Hyper	Intron	LOC102155029
chr23	7165780	7171818	L1_Canis1	41	-	105	108	428	443	91.2776	93.3157	91.2294	Hyper	Intron	MLH1
chr2	39730871	39735641	L1_Canis1	23	+	192	196	590	598	92.5764	92.5636	91.3295	Hyper	Intron	LARS1
chr2	42419681	42425848	L1_Canis1	22	+	167	179	1010	1021	91.2232	93.4783	92.2267	Hyper	Intron	IL6ST
chr2	4565651	4570229	L1_Canid2	158	-	8	12	347	368	90.9091	94.9254	93.5606	Hyper	Intron	LOC119876046
chr24	6772398	6778570	L1_Canis1	43	+	209	226	578	599	93.6242	90.6209	92.7336	Hyper	Intron	KIF16B
chr2	50055877	50062178	L1_Cf	18	-	211	215	912	918	91.5082	91.9293	91.2823	Hyper	Intron	CWC27
chr25	13210790	13217086	L1_Cf	9	-	294	297	741	747	94.071	93.1943	94.9861	Hyper	Intron	LOC111092280
chr25	14903261	14909206	L1_Canis1	29	-	205	217	778	796	91.8548	94.7562	91.4934	Hyper	Intron	MIPEP
chr25	1518378	1524095	L1_Canis1	75	+	106	109	543	556	94.1006	94.6089	91.3043	Hyper	Intron	COG6
chr2	56515695	56521969	L1_Cf	10	+	277	278	1257	1265	94.3415	92.3308	94.9167	Hyper	Intron	GFM2
chr25	7831750	7836884	L1_Cf	21	+	236	249	592	598	94.5349	96.5241	91.1704	Hyper	Intron	BRCA2
chr2	66912342	66918536	L1_Canis1	35	-	105	109	523	546	94.6535	94.6429	91.5966	Hyper	Intron	ITFG1
chr2	66973308	66979475	L1_Canis1	33	-	104	108	692	716	94.322	93.4926	91.9028	Hyper	Intron	LOC119876076
chr27	10106582	10110635	L1_Canis1	81	+	122	138	230	279	93.9935	94.9612	93.8673	Hyper	Intergenic
chr27	39513150	39519452	L1_Cf	12	+	297	298	1262	1267	90.917	93.9349	92.9348	Hyper	Intron	RPAP3
chr27	429061	434553	L1_Canis1	109	-	63	88	280	350	92.2772	92.0821	90.1149	Hyper	Intergenic
chr27	9910824	9917258	L1_Canis1	79	-	251	261	615	637	94.0376	91.4237	93.0828	Hyper	Intergenic
chr28	28083599	28089796	L1_Canis1	33	+	126	141	390	396	91.2796	90.7023	91.8345	Hyper	Intron	SLC18A2
chr28	4779974	4784027	L1_Canis1	30	-	0	0	594	618	94.1358	91.7676	91.9699	Hyper	Intron	KIF20B
chr28	7053566	7058884	L1_Canis1	64	+	187	197	288	331	96.5842	95.4969	93.8333	Hyper	Intron	IDE
chr28	9794464	9799648	L1_Canis2	148	+	76	91	317	395	92.2297	94.8276	90.3226	Hyper	Intergenic
chr29	10651514	10657652	L1_Canis1	88	+	124	137	294	324	90.8646	90	90.2724	Hyper	Intron	LOC111093171
chr29	16363185	16369213	L1_Canis1	27	+	175	183	833	845	90	93.1242	91.3165	Hyper	Intergenic
chr29	17272380	17276475	L1_Canis1	63	+	13	19	294	343	92.6791	95.122	92.7861	Hyper	Intron	ARFGEF1
chr29	286861	292961	L1_Cf	13	-	272	276	847	856	92.7723	92.369	91.8851	Hyper	Intron	PRKDC
chr29	33216875	33223192	L1_Canis1	49	+	154	157	423	449	92.371	93.403	90.5764	Hyper	Intron	WWP1
chr29	4799226	4804998	L1_Canis1	85	+	135	157	300	322	95.4987	94.8718	92.351	Hyper	Intron	RB1CC1
chr29	5691474	5695990	L1_Canis1	74	-	104	126	193	234	94.3363	95.4241	93.8825	Hyper	Intron	ATP6V1H
chr29	5697444	5701702	L1MC1	154	-	7	10	115	189	93.7824	95.977	95	Hyper	Intron	ATP6V1H
chr30	24157114	24161145	L1_Carn3	147	-	15	19	126	163	96.2319	93.617	91.8728	Hyper	Intergenic
chr31	13137789	13143918	L1_Canis1	72	+	125	139	433	461	91.5014	93.4524	91.9605	Hyper	Intergenic
chr3	15419008	15425312	L1_Cf	10	-	295	297	1261	1265	95.1279	95.302	94.9023	Hyper	Intron	FAM172A
chr32	12891499	12897789	L1_Canis1	41	-	125	132	419	435	93.5985	90.9253	95.0596	Hyper	Intron	TBCK
chr32	31530553	31536696	L1_Canis1	84	-	94	106	255	273	94.1472	95.6332	95.4672	Hyper	Intron	WDFY3
chr3	26587698	26593887	L1_Canis1	24	+	292	295	830	853	92.38	92.2991	90.1671	Hyper	Intron	MSH3
chr3	296759	301097	L1_Carn3	146	-	20	33	228	335	96.6361	95.7447	93.5018	Hyper	Intron	APC
chr33	11777867	11782035	L1_Carn5	166	+	10	19	284	409	92.3729	90.4153	92.3077	Hyper	Intron	CBLB
chr33	17684476	17690874	L1MD2	52	+	290	293	536	540	93.165	92.6178	91.6537	Hyper	Intergenic
chr3	32139430	32145798	L1_Cf	14	+	232	234	853	860	93.6963	95.138	95.7965	Hyper	Intron	NIPA2
chr33	25390828	25395444	L1_Canis1	30	+	261	272	550	558	94.1095	93.2817	94.3503	Hyper	Intron	POLQ
chr33	5000625	5004796	L1_Canis2	132	-	135	170	170	221	90.4096	90.8702	93.2867	Hyper	Intron	EPHA6
chr3	38488507	38494661	L1_Canis1	83	-	116	136	364	385	90.8273	93.5864	92.8749	Hyper	Intergenic
chr3	41438922	41442992	L1_Cf	11	+	276	279	583	586	94.8695	94.003	94.8107	Hyper	Intron	MEF2A
chr34	15919603	15926392	L1_Canis1	60	-	219	238	378	408	92.8276	92.8172	91.0714	Hyper	Intergenic
chr34	16219920	16226068	L1_Canis1	28	+	289	291	564	577	93.7079	92.7894	93.3185	Hyper	Intron	MCCC1
chr34	16870130	16876329	L1_Canis1	18	-	291	295	616	623	93.6464	95.4357	93.248	Hyper	Intron	YEATS2
chr34	18002534	18008285	L1_Cf	13	-	292	295	940	955	94.3723	91.9665	91.8188	Hyper	Intron	VPS8
chr34	295210	300725	L1_Canis1	41	-	114	117	453	468	94.5074	94.9749	95.328	Hyper	Intron	OTULIN
chr35	1665210	1669915	L1_Canis1	83	+	136	162	255	282	92.8287	94.7853	92.0664	Hyper	Intron	SPIDR
chr35	1741030	1745347	L1_Canid_	119	+	27	34	146	176	94.0217	91.358	93.0403	Hyper	Intron	SPIDR
chr35	20662723	20667174	L1_Canis1	32	+	73	74	461	491	90.4863	91.716	93.0716	Hyper	Intron	CDKAL1
chr35	27185897	27192166	L1_Canis1	28	+	292	295	1249	1255	96.7691	94.2331	93.9868	Hyper	Intron	ZBED9
chr36	8070334	8074975	L1_Carn2	125	+	59	78	335	471	94.7368	90.8257	91.8367	Hyper	Intron	GCA
chr37	11488075	11493093	L1_Canis1	34	-	286	292	469	494	93.324	90.2502	92.0242	Hyper	Intron	FAM117B
chr37	12158075	12164381	L1_Cf	10	+	297	298	1261	1268	94.0182	92.1466	90.3614	Hyper	Intron	RAPH1
chr37	95747	99887	L1_Carn5	155	+	6	9	131	194	90.9091	91.6667	94.6154	Hyper	Intergenic
chr38	15447686	15453991	L1_Cf	22	+	196	198	535	538	93.6226	93.166	91.9567	Hyper	Intron	EPRS1
chr38	6504557	6510877	L1_Cf	14	+	251	255	692	697	90.625	92.6606	92.1385	Hyper	Intron	CDC73
chr4	16036301	16042453	L1_Canis1	34	+	214	237	320	326	94.1463	94.2963	93.4366	Hyper	Intron	JMJD1C
chr4	37732453	37737307	L1_Canis1	41	+	191	194	474	482	92.658	94.2857	92.9811	Hyper	Intron	FAF2
chr4	4580626	4586949	L1_Cf	8	-	295	298	1263	1267	94.2525	92.0837	92.4905	Hyper	Intron	LYST
chr4	4629829	4636020	L1_Canis1	27	+	177	178	889	903	93.9722	93.795	92.5446	Hyper	Intron	LYST
chr4	4794779	4800733	L1_Canis1	101	+	158	171	255	270	91.1335	92.7094	94.2513	Hyper	Intergenic
chr5	22685836	22690331	L1_Carn3	150	-	16	22	309	441	90.5263	91.5094	91.6996	Hyper	Intron	LOC102154417
chr5	25058058	25062834	L1_Carn7	232	+	55	105	97	143	95.8904	96.5753	91.9355	Hyper	Intron	CWF19L2
chr5	30488132	30492462	L1_Canis1	49	+	112	114	193	204	92.0495	93.6486	91.2826	Hyper	Intron	ANKFY1
chr5	36536235	36542466	L1_Canis1	22	+	293	296	1255	1261	91.3919	90.7324	91.5339	Hyper	Intron	LOC111095895
chr5	65900594	65904609	L1_Canis1	45	+	153	161	513	524	95.7905	93.4015	93.8318	Hyper	Intron	KLHDC4
chr6	294320	300547	L1_Canis1	44	+	104	108	445	464	94.8301	93.7781	93.1561	Hyper	Intron	ZNF713
chr6	44007894	44013077	L1_Canis1	23	-	291	295	436	449	92.7989	91.6	91.0773	Hyper	Intergenic
chr6	44268166	44272719	L1_Canid2	122	-	127	176	258	312	94.8718	96.1864	93.734	Hyper	Intron	VAV3
chr7	24791363	24797664	L1_Cf	9	+	297	298	1263	1267	96.6667	95.8851	95.1646	Hyper	Intron	RABGAP1L
chr7	34300558	34306806	L1_Canis1	94	-	103	112	433	487	91.4103	93.0036	92.5926	Hyper	Intron	CEP170
chr7	42705041	42711256	L1_Cf	25	-	174	181	590	601	92.2131	90.6094	91.2391	Hyper	Intergenic
chr7	53119883	53126012	L1_Canis1	38	+	282	288	436	448	93.7042	93.378	91.4023	Hyper	Intron	KIAA1328
chr7	53178456	53184597	L1_Canis1	40	+	235	240	747	769	95.785	94.3528	91.2494	Hyper	Intron	KIAA1328
chr7	6253945	6260232	L1_Cf	19	+	261	267	950	967	93.431	92.2507	90.2593	Hyper	Intron	LOC490269
chr7	69332191	69338466	L1_Cf	19	-	289	293	848	876	92.6493	91.1154	90.7308	Hyper	Intron	NDC80
chr7	72472457	72476772	L1_Canis1	56	+	27	30	339	366	94.0922	91.1932	90.2899	Hyper	Intron	L3MBTL4
chr7	72686355	72691619	L1_Canis1	37	+	129	136	441	454	91.7808	94.2657	91.2445	Hyper	Intron	L3MBTL4
chr7	78304309	78310558	L1_Cf	12	+	176	178	664	670	91.0426	90.3077	92.2056	Hyper	Intron	PTPN2
chr7	79134844	79141150	L1_Cf	8	+	293	295	1256	1265	90.757	94.8164	94.8065	Hyper	Intron	ACAA2
chr8	10156000	10162180	L1_Canis1	32	-	129	139	626	655	92.3754	95.0322	92.3199	Hyper	Intron	SCFD1
chr8	34030584	34035732	L1_Canis1	18	+	172	181	671	677	94.4123	93.3333	90.5882	Hyper	Intergenic
chr8	36744129	36748161	L1_Carn7	210	+	45	73	57	75	91.9614	91.5	90.5405	Hyper	Intergenic
chr8	45495879	45500000	L1_Cf	22	-	6	11	698	716	91.8343	91.0526	90.3471	Hyper	Intron	SIPA1L1
chr8	45548982	45555250	L1_Carn7	215	+	37	55	222	314	90.7895	93.9163	93.2	Hyper	Intergenic
chr9	16425140	16430654	L1_Canis1	36	-	110	121	576	584	95	93.858	91.9103	Hyper	Intron	LOC106559243
chr9	16493388	16498458	L1_Canis1	66	-	91	110	447	495	94.0828	97.7827	94.6309	Hyper	Intergenic
chr9	16529819	16536279	L1_Cf	17	+	294	296	1256	1265	94.1964	94.4769	94.3691	Hyper	Intron	LOC119876629
chr9	16542226	16548524	L1_Cf	15	-	183	185	511	518	94.7341	93.8868	93.087	Hyper	Intron	LOC119876629
chr9	33390099	33394946	L1_Canis1	21	-	285	292	554	555	92.5521	93.4322	92.1569	Hyper	Intron	PPM1E
chr9	43981241	43987501	L1_Cf	30	+	153	157	522	533	93.9037	92.4543	90.8333	Hyper	Intron	EFCAB5
chrX	40339678	40345994	L1_Canis1	41	-	186	200	562	576	90.625	97.1805	92.8131	Hyper	Intron	KRBOX4
chrX	46158468	46164435	L1_Canis1	49	+	214	234	378	390	90.6977	95.9128	92.9791	Hyper	Intron	FAM120C
chrX	58368590	58373175	L1_Cf	13	-	297	298	768	774	91.2783	92.8934	92.113	Hyper	Intergenic
chrX	62235406	62241509	L1_Canis1	108	+	135	148	271	300	90.4387	94.7598	91.7683	Hyper	Intron	BRWD3
chrX	70385313	70389409	L1_Canis1	98	-	83	101	356	399	93.8628	95.5882	98.1043	Hyper	Intron	DIAPH2
chrX	70595427	70599636	L1_Canis1	112	-	89	99	225	242	92.9603	94.9814	94.6809	Hyper	Intron	DIAPH2
chrX	71021124	71025216	L1_Canis1	85	-	179	203	226	257	91.8083	92.7083	93.8272	Hyper	Intron	DIAPH2
chrX	71270015	71275819	L1_Canis1	96	-	215	233	334	352	91.1414	92.3205	93.8931	Hyper	Intron	DIAPH2
